# Supplementary material for: Standard Biological Parts Knowledgebase
Source: PLoS One. 2011 Feb 24;6(2):e17005. doi: 10.1371/journal.pone.0017005 (PMC3044748; doi:10.1371/journal.pone.0017005)
Supplement: File S1 — SBOL-semantic OWL file which contains the semi structured controlled vocabulary used to describe standard biological parts in the SBPkb, created August 24, 2010. (TAR) [file pone.0017005.s001.tar]

<?xml version="1.0"?>


<!DOCTYPE rdf:RDF [
    <!ENTITY pr "http://partsregistry.org/#" >
    <!ENTITY SO "http://purl.org/obo/owl/SO#" >
    <!ENTITY owl "http://www.w3.org/2002/07/owl#" >
    <!ENTITY obo "http://purl.obolibrary.org/obo/" >
    <!ENTITY xsd "http://www.w3.org/2001/XMLSchema#" >
    <!ENTITY owl2xml "http://www.w3.org/2006/12/owl2-xml#" >
    <!ENTITY rdfs "http://www.w3.org/2000/01/rdf-schema#" >
    <!ENTITY rdf "http://www.w3.org/1999/02/22-rdf-syntax-ns#" >
    <!ENTITY ontofox "http://ontofox.hegroup.org/nxn2pksa.out.owl#" >
    <!ENTITY oboInOwl "http://www.geneontology.org/formats/oboInOwl#" >
]>


<rdf:RDF xmlns="http://sbols.org/sbol.owl#"
     xml:base="http://sbols.org/sbol.owl"
     xmlns:SO="http://purl.org/obo/owl/SO#"
     xmlns:obo="http://purl.obolibrary.org/obo/"
     xmlns:rdfs="http://www.w3.org/2000/01/rdf-schema#"
     xmlns:owl2xml="http://www.w3.org/2006/12/owl2-xml#"
     xmlns:owl="http://www.w3.org/2002/07/owl#"
     xmlns:xsd="http://www.w3.org/2001/XMLSchema#"
     xmlns:rdf="http://www.w3.org/1999/02/22-rdf-syntax-ns#"
     xmlns:oboInOwl="http://www.geneontology.org/formats/oboInOwl#"
     xmlns:ontofox="http://ontofox.hegroup.org/nxn2pksa.out.owl#"
     xmlns:pr="http://partsregistry.org/#">
    <owl:Ontology rdf:about="http://sbols.org/sbol.owl"/>
    


    <!-- 
    ///////////////////////////////////////////////////////////////////////////////////////
    //
    // Annotation properties
    //
    ///////////////////////////////////////////////////////////////////////////////////////
     -->

    <owl:AnnotationProperty rdf:about="&obo;IAO_0000412">
        <rdfs:label xml:lang="en">imported from</rdfs:label>
    </owl:AnnotationProperty>
    <owl:AnnotationProperty rdf:about="&rdfs;label"/>
    <owl:AnnotationProperty rdf:about="&oboInOwl;hasDefinition"/>
    


    <!-- 
    ///////////////////////////////////////////////////////////////////////////////////////
    //
    // Datatypes
    //
    ///////////////////////////////////////////////////////////////////////////////////////
     -->

    


    <!-- http://www.w3.org/2001/XMLSchema#date -->

    <rdfs:Datatype rdf:about="&xsd;date"/>
    


    <!-- 
    ///////////////////////////////////////////////////////////////////////////////////////
    //
    // Object Properties
    //
    ///////////////////////////////////////////////////////////////////////////////////////
     -->

    


    <!-- http://sbols.org/sbol.owl#annotation -->

    <owl:ObjectProperty rdf:about="http://sbols.org/sbol.owl#annotation">
        <rdfs:domain rdf:resource="http://sbols.org/sbol.owl#Part"/>
        <rdfs:range rdf:resource="http://sbols.org/sbol.owl#SequenceAnnotation"/>
    </owl:ObjectProperty>
    


    <!-- http://sbols.org/sbol.owl#assemblyFormat -->

    <owl:ObjectProperty rdf:about="http://sbols.org/sbol.owl#assemblyFormat">
        <rdfs:range rdf:resource="http://sbols.org/sbol.owl#AssemblyFormat"/>
        <rdfs:domain rdf:resource="http://sbols.org/sbol.owl#Part"/>
        <rdfs:domain rdf:resource="http://sbols.org/sbol.owl#Vector"/>
    </owl:ObjectProperty>
    


    <!-- http://sbols.org/sbol.owl#cell -->

    <owl:ObjectProperty rdf:about="http://sbols.org/sbol.owl#cell">
        <rdfs:range rdf:resource="http://sbols.org/sbol.owl#Cell"/>
        <rdfs:domain rdf:resource="http://sbols.org/sbol.owl#DNASample"/>
    </owl:ObjectProperty>
    


    <!-- http://sbols.org/sbol.owl#dna -->

    <owl:ObjectProperty rdf:about="http://sbols.org/sbol.owl#dna">
        <rdfs:domain rdf:resource="http://sbols.org/sbol.owl#DNASample"/>
        <rdfs:range rdf:resource="http://sbols.org/sbol.owl#PhysicalDNA"/>
    </owl:ObjectProperty>
    


    <!-- http://sbols.org/sbol.owl#feature -->

    <owl:ObjectProperty rdf:about="http://sbols.org/sbol.owl#feature">
        <rdfs:domain rdf:resource="http://sbols.org/sbol.owl#SequenceAnnotation"/>
        <rdfs:range rdf:resource="http://sbols.org/sbol.owl#SequenceFeature"/>
    </owl:ObjectProperty>
    


    <!-- http://sbols.org/sbol.owl#part -->

    <owl:ObjectProperty rdf:about="http://sbols.org/sbol.owl#part">
        <rdfs:range rdf:resource="http://sbols.org/sbol.owl#Part"/>
        <rdfs:domain rdf:resource="http://sbols.org/sbol.owl#PhysicalDNA"/>
    </owl:ObjectProperty>
    


    <!-- http://sbols.org/sbol.owl#subPart -->

    <owl:ObjectProperty rdf:about="http://sbols.org/sbol.owl#subPart">
        <rdfs:range rdf:resource="http://sbols.org/sbol.owl#Part"/>
        <rdfs:domain rdf:resource="http://sbols.org/sbol.owl#Part"/>
    </owl:ObjectProperty>
    


    <!-- http://sbols.org/sbol.owl#vector -->

    <owl:ObjectProperty rdf:about="http://sbols.org/sbol.owl#vector">
        <rdfs:domain rdf:resource="http://sbols.org/sbol.owl#PhysicalDNA"/>
        <rdfs:range rdf:resource="http://sbols.org/sbol.owl#Vector"/>
    </owl:ObjectProperty>
    


    <!-- 
    ///////////////////////////////////////////////////////////////////////////////////////
    //
    // Data properties
    //
    ///////////////////////////////////////////////////////////////////////////////////////
     -->

    


    <!-- http://sbols.org/sbol.owl#author -->

    <owl:DatatypeProperty rdf:about="http://sbols.org/sbol.owl#author">
        <rdfs:domain rdf:resource="http://sbols.org/sbol.owl#Part"/>
        <rdfs:range rdf:resource="&xsd;string"/>
    </owl:DatatypeProperty>
    


    <!-- http://sbols.org/sbol.owl#concentration -->

    <owl:DatatypeProperty rdf:about="http://sbols.org/sbol.owl#concentration">
        <rdfs:domain rdf:resource="http://sbols.org/sbol.owl#DNASample"/>
        <rdfs:range rdf:resource="&xsd;double"/>
    </owl:DatatypeProperty>
    


    <!-- http://sbols.org/sbol.owl#date -->

    <owl:DatatypeProperty rdf:about="http://sbols.org/sbol.owl#date">
        <rdfs:range rdf:resource="&xsd;date"/>
        <rdfs:domain rdf:resource="&owl;Thing"/>
    </owl:DatatypeProperty>
    


    <!-- http://sbols.org/sbol.owl#dnaSequence -->

    <owl:DatatypeProperty rdf:about="http://sbols.org/sbol.owl#dnaSequence">
        <rdfs:domain rdf:resource="http://sbols.org/sbol.owl#Part"/>
        <rdfs:range rdf:resource="&xsd;string"/>
    </owl:DatatypeProperty>
    


    <!-- http://sbols.org/sbol.owl#end -->

    <owl:DatatypeProperty rdf:about="http://sbols.org/sbol.owl#end">
        <rdfs:domain rdf:resource="http://sbols.org/sbol.owl#SequenceAnnotation"/>
        <rdfs:range rdf:resource="&xsd;integer"/>
    </owl:DatatypeProperty>
    


    <!-- http://sbols.org/sbol.owl#isCircular -->

    <owl:DatatypeProperty rdf:about="http://sbols.org/sbol.owl#isCircular">
        <rdfs:domain rdf:resource="http://sbols.org/sbol.owl#PhysicalDNA"/>
        <rdfs:range rdf:resource="&xsd;boolean"/>
    </owl:DatatypeProperty>
    


    <!-- http://sbols.org/sbol.owl#label -->

    <owl:DatatypeProperty rdf:about="http://sbols.org/sbol.owl#label">
        <rdfs:domain rdf:resource="http://sbols.org/sbol.owl#DNASample"/>
        <rdfs:range rdf:resource="&xsd;string"/>
    </owl:DatatypeProperty>
    


    <!-- http://sbols.org/sbol.owl#longDescription -->

    <owl:DatatypeProperty rdf:about="http://sbols.org/sbol.owl#longDescription">
        <rdfs:range rdf:resource="&xsd;string"/>
        <rdfs:domain rdf:resource="&owl;Thing"/>
    </owl:DatatypeProperty>
    


    <!-- http://sbols.org/sbol.owl#name -->

    <owl:DatatypeProperty rdf:about="http://sbols.org/sbol.owl#name">
        <rdfs:range rdf:resource="&xsd;string"/>
        <rdfs:domain rdf:resource="&owl;Thing"/>
    </owl:DatatypeProperty>
    


    <!-- http://sbols.org/sbol.owl#prefix -->

    <owl:DatatypeProperty rdf:about="http://sbols.org/sbol.owl#prefix">
        <rdfs:domain rdf:resource="http://sbols.org/sbol.owl#AssemblyFormat"/>
        <rdfs:range rdf:resource="&xsd;string"/>
    </owl:DatatypeProperty>
    


    <!-- http://sbols.org/sbol.owl#rfc -->

    <owl:DatatypeProperty rdf:about="http://sbols.org/sbol.owl#rfc">
        <rdfs:domain rdf:resource="http://sbols.org/sbol.owl#AssemblyFormat"/>
        <rdfs:range rdf:resource="&xsd;integer"/>
    </owl:DatatypeProperty>
    


    <!-- http://sbols.org/sbol.owl#selfScar -->

    <owl:DatatypeProperty rdf:about="http://sbols.org/sbol.owl#selfScar">
        <rdfs:domain rdf:resource="http://sbols.org/sbol.owl#AssemblyFormat"/>
        <rdfs:range rdf:resource="&xsd;string"/>
    </owl:DatatypeProperty>
    


    <!-- http://sbols.org/sbol.owl#shortDescription -->

    <owl:DatatypeProperty rdf:about="http://sbols.org/sbol.owl#shortDescription">
        <rdfs:range rdf:resource="&xsd;string"/>
        <rdfs:domain rdf:resource="&owl;Thing"/>
    </owl:DatatypeProperty>
    


    <!-- http://sbols.org/sbol.owl#start -->

    <owl:DatatypeProperty rdf:about="http://sbols.org/sbol.owl#start">
        <rdfs:domain rdf:resource="http://sbols.org/sbol.owl#SequenceAnnotation"/>
        <rdfs:range rdf:resource="&xsd;integer"/>
    </owl:DatatypeProperty>
    


    <!-- http://sbols.org/sbol.owl#strand -->

    <owl:DatatypeProperty rdf:about="http://sbols.org/sbol.owl#strand">
        <rdfs:domain rdf:resource="http://sbols.org/sbol.owl#SequenceAnnotation"/>
        <rdfs:range rdf:resource="&xsd;string"/>
    </owl:DatatypeProperty>
    


    <!-- http://sbols.org/sbol.owl#suffix -->

    <owl:DatatypeProperty rdf:about="http://sbols.org/sbol.owl#suffix">
        <rdfs:domain rdf:resource="http://sbols.org/sbol.owl#AssemblyFormat"/>
        <rdfs:range rdf:resource="&xsd;string"/>
    </owl:DatatypeProperty>
    


    <!-- 
    ///////////////////////////////////////////////////////////////////////////////////////
    //
    // Classes
    //
    ///////////////////////////////////////////////////////////////////////////////////////
     -->

    


    <!-- http://partsregistry.org/#10_standard -->

    <owl:Class rdf:about="&pr;10_standard">
        <rdfs:subClassOf rdf:resource="&pr;standard"/>
    </owl:Class>
    


    <!-- http://partsregistry.org/#10_version_plasmidbackbone -->

    <owl:Class rdf:about="&pr;10_version_plasmidbackbone">
        <rdfs:subClassOf rdf:resource="&pr;plasmidbackbone"/>
    </owl:Class>
    


    <!-- http://partsregistry.org/#21_standard -->

    <owl:Class rdf:about="&pr;21_standard">
        <rdfs:subClassOf rdf:resource="&pr;standard"/>
    </owl:Class>
    


    <!-- http://partsregistry.org/#23_standard -->

    <owl:Class rdf:about="&pr;23_standard">
        <rdfs:subClassOf rdf:resource="&pr;standard"/>
    </owl:Class>
    


    <!-- http://partsregistry.org/#23regulator_standard -->

    <owl:Class rdf:about="&pr;23regulator_standard">
        <rdfs:subClassOf rdf:resource="&pr;standard"/>
    </owl:Class>
    


    <!-- http://partsregistry.org/#23regulatortranscriptional_standard -->

    <owl:Class rdf:about="&pr;23regulatortranscriptional_standard">
        <rdfs:subClassOf rdf:resource="&pr;standard"/>
    </owl:Class>
    


    <!-- http://partsregistry.org/#25_standard -->

    <owl:Class rdf:about="&pr;25_standard">
        <rdfs:subClassOf rdf:resource="&pr;standard"/>
    </owl:Class>
    


    <!-- http://partsregistry.org/#28_standard -->

    <owl:Class rdf:about="&pr;28_standard">
        <rdfs:subClassOf rdf:resource="&pr;standard"/>
    </owl:Class>
    


    <!-- http://partsregistry.org/#37_standard -->

    <owl:Class rdf:about="&pr;37_standard">
        <rdfs:subClassOf rdf:resource="&pr;standard"/>
    </owl:Class>
    


    <!-- http://partsregistry.org/#3_version_plasmidbackbone -->

    <owl:Class rdf:about="&pr;3_version_plasmidbackbone">
        <rdfs:subClassOf rdf:resource="&pr;plasmidbackbone"/>
    </owl:Class>
    


    <!-- http://partsregistry.org/#4_version_plasmidbackbone -->

    <owl:Class rdf:about="&pr;4_version_plasmidbackbone">
        <rdfs:subClassOf rdf:resource="&pr;plasmidbackbone"/>
    </owl:Class>
    


    <!-- http://partsregistry.org/#5_version_plasmidbackbone -->

    <owl:Class rdf:about="&pr;5_version_plasmidbackbone">
        <rdfs:subClassOf rdf:resource="&pr;plasmidbackbone"/>
    </owl:Class>
    


    <!-- http://partsregistry.org/#_davidson_igem2006 -->

    <owl:Class rdf:about="&pr;_davidson_igem2006">
        <rdfs:subClassOf rdf:resource="&pr;igem2006"/>
    </owl:Class>
    


    <!-- http://partsregistry.org/#activator_transcriptionalregulator_cds -->

    <owl:Class rdf:about="&pr;activator_transcriptionalregulator_cds">
        <rdfs:subClassOf rdf:resource="&pr;cds"/>
    </owl:Class>
    


    <!-- http://partsregistry.org/#aferrooxidans_chassis -->

    <owl:Class rdf:about="&pr;aferrooxidans_chassis">
        <rdfs:subClassOf rdf:resource="&pr;chassis"/>
    </owl:Class>
    


    <!-- http://partsregistry.org/#aferrooxidans_prokaryote_rnap -->

    <owl:Class rdf:about="&pr;aferrooxidans_prokaryote_rnap">
        <rdfs:subClassOf rdf:resource="&pr;rnap"/>
    </owl:Class>
    


    <!-- http://partsregistry.org/#affinity_proteindomain -->

    <owl:Class rdf:about="&pr;affinity_proteindomain">
        <rdfs:subClassOf rdf:resource="&pr;proteindomain"/>
    </owl:Class>
    


    <!-- http://partsregistry.org/#affinity_proteintag -->

    <owl:Class rdf:about="&pr;affinity_proteintag">
        <rdfs:subClassOf rdf:resource="&pr;proteintag"/>
    </owl:Class>
    


    <!-- http://partsregistry.org/#agra_cellsignalling_function -->

    <owl:Class rdf:about="&pr;agra_cellsignalling_function">
        <rdfs:subClassOf rdf:resource="&pr;function"/>
    </owl:Class>
    


    <!-- http://partsregistry.org/#ahl_biosynthesis_function -->

    <owl:Class rdf:about="&pr;ahl_biosynthesis_function">
        <rdfs:subClassOf rdf:resource="&pr;function"/>
    </owl:Class>
    


    <!-- http://partsregistry.org/#ahl_degradation_function -->

    <owl:Class rdf:about="&pr;ahl_degradation_function">
        <rdfs:subClassOf rdf:resource="&pr;function"/>
    </owl:Class>
    


    <!-- http://partsregistry.org/#amplification_part_primer -->

    <owl:Class rdf:about="&pr;amplification_part_primer">
        <rdfs:subClassOf rdf:resource="&pr;primer"/>
    </owl:Class>
    


    <!-- http://partsregistry.org/#amplification_plasmid_primer -->

    <owl:Class rdf:about="&pr;amplification_plasmid_primer">
        <rdfs:subClassOf rdf:resource="&pr;primer"/>
    </owl:Class>
    


    <!-- http://partsregistry.org/#anderson_constitutive_prokaryote_rbs -->

    <owl:Class rdf:about="&pr;anderson_constitutive_prokaryote_rbs">
        <rdfs:subClassOf rdf:resource="&pr;rbs"/>
    </owl:Class>
    


    <!-- http://partsregistry.org/#anderson_promoter -->

    <owl:Class rdf:about="&pr;anderson_promoter">
        <rdfs:subClassOf rdf:resource="&pr;promoter"/>
    </owl:Class>
    


    <!-- http://partsregistry.org/#antibioticresistance_selectionmarker_cds -->

    <owl:Class rdf:about="&pr;antibioticresistance_selectionmarker_cds">
        <rdfs:subClassOf rdf:resource="&pr;cds"/>
    </owl:Class>
    


    <!-- http://partsregistry.org/#antibioticresistance_selectionmarker_component_plasmidbackbone -->

    <owl:Class rdf:about="&pr;antibioticresistance_selectionmarker_component_plasmidbackbone">
        <rdfs:subClassOf rdf:resource="&pr;plasmidbackbone"/>
    </owl:Class>
    


    <!-- http://partsregistry.org/#antibody_receptor_cds -->

    <owl:Class rdf:about="&pr;antibody_receptor_cds">
        <rdfs:subClassOf rdf:resource="&pr;cds"/>
    </owl:Class>
    


    <!-- http://partsregistry.org/#aptamer_dna -->

    <owl:Class rdf:about="&pr;aptamer_dna">
        <rdfs:subClassOf rdf:resource="&pr;dna"/>
    </owl:Class>
    


    <!-- http://partsregistry.org/#archive_plasmidbackbone -->

    <owl:Class rdf:about="&pr;archive_plasmidbackbone">
        <rdfs:subClassOf rdf:resource="&pr;plasmidbackbone"/>
    </owl:Class>
    


    <!-- http://partsregistry.org/#assembly_plasmidbackbone -->

    <owl:Class rdf:about="&pr;assembly_plasmidbackbone">
        <rdfs:subClassOf rdf:resource="&pr;plasmidbackbone"/>
    </owl:Class>
    


    <!-- http://partsregistry.org/#bcepacia_prokaryote_chassis -->

    <owl:Class rdf:about="&pr;bcepacia_prokaryote_chassis">
        <rdfs:subClassOf rdf:resource="&pr;chassis"/>
    </owl:Class>
    


    <!-- http://partsregistry.org/#bcepacia_prokaryote_ribosome -->

    <owl:Class rdf:about="&pr;bcepacia_prokaryote_ribosome">
        <rdfs:subClassOf rdf:resource="&pr;ribosome"/>
    </owl:Class>
    


    <!-- http://partsregistry.org/#bidirectional_direction -->

    <owl:Class rdf:about="&pr;bidirectional_direction">
        <rdfs:subClassOf rdf:resource="&pr;direction"/>
    </owl:Class>
    


    <!-- http://partsregistry.org/#binding_proteindomain -->

    <owl:Class rdf:about="&pr;binding_proteindomain">
        <rdfs:subClassOf rdf:resource="&pr;proteindomain"/>
    </owl:Class>
    


    <!-- http://partsregistry.org/#biobrickfriendly_standard -->

    <owl:Class rdf:about="&pr;biobrickfriendly_standard">
        <rdfs:subClassOf rdf:resource="&pr;standard"/>
    </owl:Class>
    


    <!-- http://partsregistry.org/#biofuels_function -->

    <owl:Class rdf:about="&pr;biofuels_function">
        <rdfs:subClassOf rdf:resource="&pr;function"/>
    </owl:Class>
    


    <!-- http://partsregistry.org/#bioscaffold_dna -->

    <owl:Class rdf:about="&pr;bioscaffold_dna">
        <rdfs:subClassOf rdf:resource="&pr;dna"/>
    </owl:Class>
    


    <!-- http://partsregistry.org/#biosynthesis_cds -->

    <owl:Class rdf:about="&pr;biosynthesis_cds">
        <rdfs:subClassOf rdf:resource="&pr;cds"/>
    </owl:Class>
    


    <!-- http://partsregistry.org/#biosynthesis_function -->

    <owl:Class rdf:about="&pr;biosynthesis_function">
        <rdfs:subClassOf rdf:resource="&pr;function"/>
    </owl:Class>
    


    <!-- http://partsregistry.org/#bisphenol_degradation_function -->

    <owl:Class rdf:about="&pr;bisphenol_degradation_function">
        <rdfs:subClassOf rdf:resource="&pr;function"/>
    </owl:Class>
    


    <!-- http://partsregistry.org/#bsubtilis_prokaryote_chassis -->

    <owl:Class rdf:about="&pr;bsubtilis_prokaryote_chassis">
        <rdfs:subClassOf rdf:resource="&pr;chassis"/>
    </owl:Class>
    


    <!-- http://partsregistry.org/#bsubtilis_prokaryote_ribosome -->

    <owl:Class rdf:about="&pr;bsubtilis_prokaryote_ribosome">
        <rdfs:subClassOf rdf:resource="&pr;ribosome"/>
    </owl:Class>
    


    <!-- http://partsregistry.org/#butanol_biosynthesis_function -->

    <owl:Class rdf:about="&pr;butanol_biosynthesis_function">
        <rdfs:subClassOf rdf:resource="&pr;function"/>
    </owl:Class>
    


    <!-- http://partsregistry.org/#cds -->

    <owl:Class rdf:about="&pr;cds">
        <rdfs:subClassOf rdf:resource="&pr;cds"/>
        <rdfs:subClassOf rdf:resource="&SO;SO_0000316"/>
    </owl:Class>
    


    <!-- http://partsregistry.org/#celldeath_function -->

    <owl:Class rdf:about="&pr;celldeath_function">
        <rdfs:subClassOf rdf:resource="&pr;function"/>
    </owl:Class>
    


    <!-- http://partsregistry.org/#cellsignalling_function -->

    <owl:Class rdf:about="&pr;cellsignalling_function">
        <rdfs:subClassOf rdf:resource="&pr;function"/>
    </owl:Class>
    


    <!-- http://partsregistry.org/#cellulose_degradation_function -->

    <owl:Class rdf:about="&pr;cellulose_degradation_function">
        <rdfs:subClassOf rdf:resource="&pr;function"/>
    </owl:Class>
    


    <!-- http://partsregistry.org/#cfp_reporter_primer -->

    <owl:Class rdf:about="&pr;cfp_reporter_primer">
        <rdfs:subClassOf rdf:resource="&pr;primer"/>
    </owl:Class>
    


    <!-- http://partsregistry.org/#channel_membrane_cds -->

    <owl:Class rdf:about="&pr;channel_membrane_cds">
        <rdfs:subClassOf rdf:resource="&pr;cds"/>
    </owl:Class>
    


    <!-- http://partsregistry.org/#chassis -->

    <owl:Class rdf:about="&pr;chassis"/>
    


    <!-- http://partsregistry.org/#chromatinremodeling_cds -->

    <owl:Class rdf:about="&pr;chromatinremodeling_cds">
        <rdfs:subClassOf rdf:resource="&pr;cds"/>
    </owl:Class>
    


    <!-- http://partsregistry.org/#chromatinremodeling_enzyme_cds -->

    <owl:Class rdf:about="&pr;chromatinremodeling_enzyme_cds">
        <rdfs:subClassOf rdf:resource="&pr;cds"/>
    </owl:Class>
    


    <!-- http://partsregistry.org/#chromosomalintegration_dna -->

    <owl:Class rdf:about="&pr;chromosomalintegration_dna">
        <rdfs:subClassOf rdf:resource="&pr;dna"/>
    </owl:Class>
    


    <!-- http://partsregistry.org/#chromosomalintegration_plasmid -->

    <owl:Class rdf:about="&pr;chromosomalintegration_plasmid">
        <rdfs:subClassOf rdf:resource="&pr;plasmid"/>
    </owl:Class>
    


    <!-- http://partsregistry.org/#cinr_cellsignalling_function -->

    <owl:Class rdf:about="&pr;cinr_cellsignalling_function">
        <rdfs:subClassOf rdf:resource="&pr;function"/>
    </owl:Class>
    


    <!-- http://partsregistry.org/#classic -->

    <owl:Class rdf:about="&pr;classic"/>
    


    <!-- http://partsregistry.org/#cleavage_proteindomain -->

    <owl:Class rdf:about="&pr;cleavage_proteindomain">
        <rdfs:subClassOf rdf:resource="&pr;proteindomain"/>
    </owl:Class>
    


    <!-- http://partsregistry.org/#cloningsite_component_plasmid -->

    <owl:Class rdf:about="&pr;cloningsite_component_plasmid">
        <rdfs:subClassOf rdf:resource="&pr;plasmid"/>
    </owl:Class>
    


    <!-- http://partsregistry.org/#cloningsite_dna -->

    <owl:Class rdf:about="&pr;cloningsite_dna">
        <rdfs:subClassOf rdf:resource="&pr;dna"/>
    </owl:Class>
    


    <!-- http://partsregistry.org/#codingsequence_libraryscreening_plasmidbackbone -->

    <owl:Class rdf:about="&pr;codingsequence_libraryscreening_plasmidbackbone">
        <rdfs:subClassOf rdf:resource="&pr;plasmidbackbone"/>
    </owl:Class>
    


    <!-- http://partsregistry.org/#coliroid_function -->

    <owl:Class rdf:about="&pr;coliroid_function">
        <rdfs:subClassOf rdf:resource="&pr;function"/>
    </owl:Class>
    


    <!-- http://partsregistry.org/#color_reporter_function -->

    <owl:Class rdf:about="&pr;color_reporter_function">
        <rdfs:subClassOf rdf:resource="&pr;function"/>
    </owl:Class>
    


    <!-- http://partsregistry.org/#community_constitutive_prokaryote_rbs -->

    <owl:Class rdf:about="&pr;community_constitutive_prokaryote_rbs">
        <rdfs:subClassOf rdf:resource="&pr;rbs"/>
    </owl:Class>
    


    <!-- http://partsregistry.org/#conjugation_dna -->

    <owl:Class rdf:about="&pr;conjugation_dna">
        <rdfs:subClassOf rdf:resource="&pr;dna"/>
    </owl:Class>
    


    <!-- http://partsregistry.org/#conjugation_function -->

    <owl:Class rdf:about="&pr;conjugation_function">
        <rdfs:subClassOf rdf:resource="&pr;function"/>
    </owl:Class>
    


    <!-- http://partsregistry.org/#constitutive_constitutive_prokaryote_rbs -->

    <owl:Class rdf:about="&pr;constitutive_constitutive_prokaryote_rbs">
        <rdfs:subClassOf rdf:resource="&pr;rbs"/>
    </owl:Class>
    


    <!-- http://partsregistry.org/#constitutive_expression_plasmidbackbone -->

    <owl:Class rdf:about="&pr;constitutive_expression_plasmidbackbone">
        <rdfs:subClassOf rdf:resource="&pr;plasmidbackbone"/>
    </owl:Class>
    


    <!-- http://partsregistry.org/#constitutive_regulation -->

    <owl:Class rdf:about="&pr;constitutive_regulation">
        <rdfs:subClassOf rdf:resource="&pr;regulation"/>
    </owl:Class>
    


    <!-- http://partsregistry.org/#constitutive_reporter_classic -->

    <owl:Class rdf:about="&pr;constitutive_reporter_classic">
        <rdfs:subClassOf rdf:resource="&pr;classic"/>
    </owl:Class>
    


    <!-- http://partsregistry.org/#construction_plasmid -->

    <owl:Class rdf:about="&pr;construction_plasmid">
        <rdfs:subClassOf rdf:resource="&pr;plasmid"/>
    </owl:Class>
    


    <!-- http://partsregistry.org/#copper_metalsensing_function -->

    <owl:Class rdf:about="&pr;copper_metalsensing_function">
        <rdfs:subClassOf rdf:resource="&pr;function"/>
    </owl:Class>
    


    <!-- http://partsregistry.org/#cre_recombination_function -->

    <owl:Class rdf:about="&pr;cre_recombination_function">
        <rdfs:subClassOf rdf:resource="&pr;function"/>
    </owl:Class>
    


    <!-- http://partsregistry.org/#custom_prokaryote_ribosome -->

    <owl:Class rdf:about="&pr;custom_prokaryote_ribosome">
        <rdfs:subClassOf rdf:resource="&pr;ribosome"/>
    </owl:Class>
    


    <!-- http://partsregistry.org/#cyanobacterium_prokaryote_chassis -->

    <owl:Class rdf:about="&pr;cyanobacterium_prokaryote_chassis">
        <rdfs:subClassOf rdf:resource="&pr;chassis"/>
    </owl:Class>
    


    <!-- http://partsregistry.org/#defaultinsert_component_plasmidbackbone -->

    <owl:Class rdf:about="&pr;defaultinsert_component_plasmidbackbone">
        <rdfs:subClassOf rdf:resource="&pr;plasmidbackbone"/>
    </owl:Class>
    


    <!-- http://partsregistry.org/#degradation_function -->

    <owl:Class rdf:about="&pr;degradation_function">
        <rdfs:subClassOf rdf:resource="&pr;function"/>
    </owl:Class>
    


    <!-- http://partsregistry.org/#degradation_proteindomain -->

    <owl:Class rdf:about="&pr;degradation_proteindomain">
        <rdfs:subClassOf rdf:resource="&pr;proteindomain"/>
    </owl:Class>
    


    <!-- http://partsregistry.org/#degradation_proteintag -->

    <owl:Class rdf:about="&pr;degradation_proteintag">
        <rdfs:subClassOf rdf:resource="&pr;proteintag"/>
    </owl:Class>
    


    <!-- http://partsregistry.org/#direction -->

    <owl:Class rdf:about="&pr;direction">
        <rdfs:subClassOf rdf:resource="&pr;direction"/>
    </owl:Class>
    


    <!-- http://partsregistry.org/#dna -->

    <owl:Class rdf:about="&pr;dna"/>
    


    <!-- http://partsregistry.org/#dna_function -->

    <owl:Class rdf:about="&pr;dna_function">
        <rdfs:subClassOf rdf:resource="&pr;function"/>
    </owl:Class>
    


    <!-- http://partsregistry.org/#dnabinding_cds -->

    <owl:Class rdf:about="&pr;dnabinding_cds">
        <rdfs:subClassOf rdf:resource="&pr;cds"/>
    </owl:Class>
    


    <!-- http://partsregistry.org/#dnabinding_proteindomain -->

    <owl:Class rdf:about="&pr;dnabinding_proteindomain">
        <rdfs:subClassOf rdf:resource="&pr;proteindomain"/>
    </owl:Class>
    


    <!-- http://partsregistry.org/#dnapolymerase_enzyme_cds -->

    <owl:Class rdf:about="&pr;dnapolymerase_enzyme_cds">
        <rdfs:subClassOf rdf:resource="&pr;cds"/>
    </owl:Class>
    


    <!-- http://partsregistry.org/#dnase_enzyme_cds -->

    <owl:Class rdf:about="&pr;dnase_enzyme_cds">
        <rdfs:subClassOf rdf:resource="&pr;cds"/>
    </owl:Class>
    


    <!-- http://partsregistry.org/#double_terminator -->

    <owl:Class rdf:about="&pr;double_terminator">
        <rdfs:subClassOf rdf:resource="&pr;terminator"/>
    </owl:Class>
    


    <!-- http://partsregistry.org/#ecoli_prokaryote_chassis -->

    <owl:Class rdf:about="&pr;ecoli_prokaryote_chassis">
        <rdfs:subClassOf rdf:resource="&pr;chassis"/>
    </owl:Class>
    


    <!-- http://partsregistry.org/#ecoli_prokaryote_ribosome -->

    <owl:Class rdf:about="&pr;ecoli_prokaryote_ribosome">
        <rdfs:subClassOf rdf:resource="&pr;ribosome"/>
    </owl:Class>
    


    <!-- http://partsregistry.org/#ecoli_prokaryote_rnap -->

    <owl:Class rdf:about="&pr;ecoli_prokaryote_rnap">
        <rdfs:subClassOf rdf:resource="&pr;rnap"/>
    </owl:Class>
    


    <!-- http://partsregistry.org/#endonuclease_enzyme_cds -->

    <owl:Class rdf:about="&pr;endonuclease_enzyme_cds">
        <rdfs:subClassOf rdf:resource="&pr;cds"/>
    </owl:Class>
    


    <!-- http://partsregistry.org/#enzyme_cds -->

    <owl:Class rdf:about="&pr;enzyme_cds">
        <rdfs:subClassOf rdf:resource="&pr;cds"/>
    </owl:Class>
    


    <!-- http://partsregistry.org/#eukaryote_chassis -->

    <owl:Class rdf:about="&pr;eukaryote_chassis">
        <rdfs:subClassOf rdf:resource="&pr;chassis"/>
    </owl:Class>
    


    <!-- http://partsregistry.org/#eukaryote_rnap -->

    <owl:Class rdf:about="&pr;eukaryote_rnap">
        <rdfs:subClassOf rdf:resource="&pr;rnap"/>
    </owl:Class>
    


    <!-- http://partsregistry.org/#exonuclease_enzyme_cds -->

    <owl:Class rdf:about="&pr;exonuclease_enzyme_cds">
        <rdfs:subClassOf rdf:resource="&pr;cds"/>
    </owl:Class>
    


    <!-- http://partsregistry.org/#expression_plasmid -->

    <owl:Class rdf:about="&pr;expression_plasmid">
        <rdfs:subClassOf rdf:resource="&pr;plasmid"/>
    </owl:Class>
    


    <!-- http://partsregistry.org/#extracellular_membrane_cds -->

    <owl:Class rdf:about="&pr;extracellular_membrane_cds">
        <rdfs:subClassOf rdf:resource="&pr;cds"/>
    </owl:Class>
    


    <!-- http://partsregistry.org/#favorite_berkeley_igem2006 -->

    <owl:Class rdf:about="&pr;favorite_berkeley_igem2006">
        <rdfs:subClassOf rdf:resource="&pr;igem2006"/>
    </owl:Class>
    


    <!-- http://partsregistry.org/#favorite_berkeley_uc_igem08_igem2008 -->

    <owl:Class rdf:about="&pr;favorite_berkeley_uc_igem08_igem2008">
        <rdfs:subClassOf rdf:resource="&pr;igem2008"/>
    </owl:Class>
    


    <!-- http://partsregistry.org/#favorite_bologna_igem2008 -->

    <owl:Class rdf:about="&pr;favorite_bologna_igem2008">
        <rdfs:subClassOf rdf:resource="&pr;igem2008"/>
    </owl:Class>
    


    <!-- http://partsregistry.org/#favorite_brown_igem2006 -->

    <owl:Class rdf:about="&pr;favorite_brown_igem2006">
        <rdfs:subClassOf rdf:resource="&pr;igem2006"/>
    </owl:Class>
    


    <!-- http://partsregistry.org/#favorite_brown_igem2007 -->

    <owl:Class rdf:about="&pr;favorite_brown_igem2007">
        <rdfs:subClassOf rdf:resource="&pr;igem2007"/>
    </owl:Class>
    


    <!-- http://partsregistry.org/#favorite_brown_igem2008 -->

    <owl:Class rdf:about="&pr;favorite_brown_igem2008">
        <rdfs:subClassOf rdf:resource="&pr;igem2008"/>
    </owl:Class>
    


    <!-- http://partsregistry.org/#favorite_browntwo_igem2008 -->

    <owl:Class rdf:about="&pr;favorite_browntwo_igem2008">
        <rdfs:subClassOf rdf:resource="&pr;igem2008"/>
    </owl:Class>
    


    <!-- http://partsregistry.org/#favorite_caltech_igem2008 -->

    <owl:Class rdf:about="&pr;favorite_caltech_igem2008">
        <rdfs:subClassOf rdf:resource="&pr;igem2008"/>
    </owl:Class>
    


    <!-- http://partsregistry.org/#favorite_cambridge_igem -->

    <owl:Class rdf:about="&pr;favorite_cambridge_igem">
        <rdfs:subClassOf rdf:resource="&pr;igem"/>
    </owl:Class>
    


    <!-- http://partsregistry.org/#favorite_cambridge_igem2006 -->

    <owl:Class rdf:about="&pr;favorite_cambridge_igem2006">
        <rdfs:subClassOf rdf:resource="&pr;igem2006"/>
    </owl:Class>
    


    <!-- http://partsregistry.org/#favorite_chiba_igem2008 -->

    <owl:Class rdf:about="&pr;favorite_chiba_igem2008">
        <rdfs:subClassOf rdf:resource="&pr;igem2008"/>
    </owl:Class>
    


    <!-- http://partsregistry.org/#favorite_college_imperial_igem2008 -->

    <owl:Class rdf:about="&pr;favorite_college_imperial_igem2008">
        <rdfs:subClassOf rdf:resource="&pr;igem2008"/>
    </owl:Class>
    


    <!-- http://partsregistry.org/#favorite_cpu-nanjing_igem2008 -->

    <owl:Class rdf:about="&pr;favorite_cpu-nanjing_igem2008">
        <rdfs:subClassOf rdf:resource="&pr;igem2008"/>
    </owl:Class>
    


    <!-- http://partsregistry.org/#favorite_davidson_igem2005 -->

    <owl:Class rdf:about="&pr;favorite_davidson_igem2005">
        <rdfs:subClassOf rdf:resource="&pr;igem2005"/>
    </owl:Class>
    


    <!-- http://partsregistry.org/#favorite_davidson_igem2006 -->

    <owl:Class rdf:about="&pr;favorite_davidson_igem2006">
        <rdfs:subClassOf rdf:resource="&pr;igem2006"/>
    </owl:Class>
    


    <!-- http://partsregistry.org/#favorite_duke_igem2006 -->

    <owl:Class rdf:about="&pr;favorite_duke_igem2006">
        <rdfs:subClassOf rdf:resource="&pr;igem2006"/>
    </owl:Class>
    


    <!-- http://partsregistry.org/#favorite_edinburgh_igem2006 -->

    <owl:Class rdf:about="&pr;favorite_edinburgh_igem2006">
        <rdfs:subClassOf rdf:resource="&pr;igem2006"/>
    </owl:Class>
    


    <!-- http://partsregistry.org/#favorite_edinburgh_igem2007 -->

    <owl:Class rdf:about="&pr;favorite_edinburgh_igem2007">
        <rdfs:subClassOf rdf:resource="&pr;igem2007"/>
    </owl:Class>
    


    <!-- http://partsregistry.org/#favorite_edinburgh_igem2008 -->

    <owl:Class rdf:about="&pr;favorite_edinburgh_igem2008">
        <rdfs:subClassOf rdf:resource="&pr;igem2008"/>
    </owl:Class>
    


    <!-- http://partsregistry.org/#favorite_epf-lausanne_team_igem2008 -->

    <owl:Class rdf:about="&pr;favorite_epf-lausanne_team_igem2008">
        <rdfs:subClassOf rdf:resource="&pr;igem2008"/>
    </owl:Class>
    


    <!-- http://partsregistry.org/#favorite_esbs-strasbourg_igem2008 -->

    <owl:Class rdf:about="&pr;favorite_esbs-strasbourg_igem2008">
        <rdfs:subClassOf rdf:resource="&pr;igem2008"/>
    </owl:Class>
    


    <!-- http://partsregistry.org/#favorite_example_igem2007 -->

    <owl:Class rdf:about="&pr;favorite_example_igem2007">
        <rdfs:subClassOf rdf:resource="&pr;igem2007"/>
    </owl:Class>
    


    <!-- http://partsregistry.org/#favorite_example_igem2008 -->

    <owl:Class rdf:about="&pr;favorite_example_igem2008">
        <rdfs:subClassOf rdf:resource="&pr;igem2008"/>
    </owl:Class>
    


    <!-- http://partsregistry.org/#favorite_freiburg_igem2006 -->

    <owl:Class rdf:about="&pr;favorite_freiburg_igem2006">
        <rdfs:subClassOf rdf:resource="&pr;igem2006"/>
    </owl:Class>
    


    <!-- http://partsregistry.org/#favorite_guelph_igem2008 -->

    <owl:Class rdf:about="&pr;favorite_guelph_igem2008">
        <rdfs:subClassOf rdf:resource="&pr;igem2008"/>
    </owl:Class>
    


    <!-- http://partsregistry.org/#favorite_harvard_igem2006 -->

    <owl:Class rdf:about="&pr;favorite_harvard_igem2006">
        <rdfs:subClassOf rdf:resource="&pr;igem2006"/>
    </owl:Class>
    


    <!-- http://partsregistry.org/#favorite_harvard_igem2008 -->

    <owl:Class rdf:about="&pr;favorite_harvard_igem2008">
        <rdfs:subClassOf rdf:resource="&pr;igem2008"/>
    </owl:Class>
    


    <!-- http://partsregistry.org/#favorite_illinois_igem2008 -->

    <owl:Class rdf:about="&pr;favorite_illinois_igem2008">
        <rdfs:subClassOf rdf:resource="&pr;igem2008"/>
    </owl:Class>
    


    <!-- http://partsregistry.org/#favorite_imperial_igem2006 -->

    <owl:Class rdf:about="&pr;favorite_imperial_igem2006">
        <rdfs:subClassOf rdf:resource="&pr;igem2006"/>
    </owl:Class>
    


    <!-- http://partsregistry.org/#favorite_imperial_igem2007 -->

    <owl:Class rdf:about="&pr;favorite_imperial_igem2007">
        <rdfs:subClassOf rdf:resource="&pr;igem2007"/>
    </owl:Class>
    


    <!-- http://partsregistry.org/#favorite_kuleuven_team_igem2008 -->

    <owl:Class rdf:about="&pr;favorite_kuleuven_team_igem2008">
        <rdfs:subClassOf rdf:resource="&pr;igem2008"/>
    </owl:Class>
    


    <!-- http://partsregistry.org/#favorite_kyoto_igem2008 -->

    <owl:Class rdf:about="&pr;favorite_kyoto_igem2008">
        <rdfs:subClassOf rdf:resource="&pr;igem2008"/>
    </owl:Class>
    


    <!-- http://partsregistry.org/#favorite_lab_haseloff_labs -->

    <owl:Class rdf:about="&pr;favorite_lab_haseloff_labs">
        <rdfs:subClassOf rdf:resource="&pr;labs"/>
    </owl:Class>
    


    <!-- http://partsregistry.org/#favorite_ljubljana_igem2007 -->

    <owl:Class rdf:about="&pr;favorite_ljubljana_igem2007">
        <rdfs:subClassOf rdf:resource="&pr;igem2007"/>
    </owl:Class>
    


    <!-- http://partsregistry.org/#favorite_mississippistate_igem2006 -->

    <owl:Class rdf:about="&pr;favorite_mississippistate_igem2006">
        <rdfs:subClassOf rdf:resource="&pr;igem2006"/>
    </owl:Class>
    


    <!-- http://partsregistry.org/#favorite_missouri_igem2006 -->

    <owl:Class rdf:about="&pr;favorite_missouri_igem2006">
        <rdfs:subClassOf rdf:resource="&pr;igem2006"/>
    </owl:Class>
    


    <!-- http://partsregistry.org/#favorite_mit_igem2005 -->

    <owl:Class rdf:about="&pr;favorite_mit_igem2005">
        <rdfs:subClassOf rdf:resource="&pr;igem2005"/>
    </owl:Class>
    


    <!-- http://partsregistry.org/#favorite_name_team_igem2006 -->

    <owl:Class rdf:about="&pr;favorite_name_team_igem2006">
        <rdfs:subClassOf rdf:resource="&pr;igem2006"/>
    </owl:Class>
    


    <!-- http://partsregistry.org/#favorite_name_team_igem2008 -->

    <owl:Class rdf:about="&pr;favorite_name_team_igem2008">
        <rdfs:subClassOf rdf:resource="&pr;igem2008"/>
    </owl:Class>
    


    <!-- http://partsregistry.org/#favorite_naples_igem2007 -->

    <owl:Class rdf:about="&pr;favorite_naples_igem2007">
        <rdfs:subClassOf rdf:resource="&pr;igem2007"/>
    </owl:Class>
    


    <!-- http://partsregistry.org/#favorite_ncbs_igem2006 -->

    <owl:Class rdf:about="&pr;favorite_ncbs_igem2006">
        <rdfs:subClassOf rdf:resource="&pr;igem2006"/>
    </owl:Class>
    


    <!-- http://partsregistry.org/#favorite_ncbs_igem2007 -->

    <owl:Class rdf:about="&pr;favorite_ncbs_igem2007">
        <rdfs:subClassOf rdf:resource="&pr;igem2007"/>
    </owl:Class>
    


    <!-- http://partsregistry.org/#favorite_nint_alberta_igem2008 -->

    <owl:Class rdf:about="&pr;favorite_nint_alberta_igem2008">
        <rdfs:subClassOf rdf:resource="&pr;igem2008"/>
    </owl:Class>
    


    <!-- http://partsregistry.org/#favorite_ntu-singapore_igem2008 -->

    <owl:Class rdf:about="&pr;favorite_ntu-singapore_igem2008">
        <rdfs:subClassOf rdf:resource="&pr;igem2008"/>
    </owl:Class>
    


    <!-- http://partsregistry.org/#favorite_pennstate_igem2006 -->

    <owl:Class rdf:about="&pr;favorite_pennstate_igem2006">
        <rdfs:subClassOf rdf:resource="&pr;igem2006"/>
    </owl:Class>
    


    <!-- http://partsregistry.org/#favorite_slovenia_igem2006 -->

    <owl:Class rdf:about="&pr;favorite_slovenia_igem2006">
        <rdfs:subClassOf rdf:resource="&pr;igem2006"/>
    </owl:Class>
    


    <!-- http://partsregistry.org/#favorite_slovenia_igem2008 -->

    <owl:Class rdf:about="&pr;favorite_slovenia_igem2008">
        <rdfs:subClassOf rdf:resource="&pr;igem2008"/>
    </owl:Class>
    


    <!-- http://partsregistry.org/#favorite_state_penn_igem2006 -->

    <owl:Class rdf:about="&pr;favorite_state_penn_igem2006">
        <rdfs:subClassOf rdf:resource="&pr;igem2006"/>
    </owl:Class>
    


    <!-- http://partsregistry.org/#favorite_team_igem2008 -->

    <owl:Class rdf:about="&pr;favorite_team_igem2008">
        <rdfs:subClassOf rdf:resource="&pr;igem2008"/>
    </owl:Class>
    


    <!-- http://partsregistry.org/#favorite_texas_igem2005 -->

    <owl:Class rdf:about="&pr;favorite_texas_igem2005">
        <rdfs:subClassOf rdf:resource="&pr;igem2005"/>
    </owl:Class>
    


    <!-- http://partsregistry.org/#favorite_texas_igem2006 -->

    <owl:Class rdf:about="&pr;favorite_texas_igem2006">
        <rdfs:subClassOf rdf:resource="&pr;igem2006"/>
    </owl:Class>
    


    <!-- http://partsregistry.org/#favorite_tokyo_igem2006 -->

    <owl:Class rdf:about="&pr;favorite_tokyo_igem2006">
        <rdfs:subClassOf rdf:resource="&pr;igem2006"/>
    </owl:Class>
    


    <!-- http://partsregistry.org/#favorite_tokyo_igem2006_igem2006 -->

    <owl:Class rdf:about="&pr;favorite_tokyo_igem2006_igem2006">
        <rdfs:subClassOf rdf:resource="&pr;igem2006"/>
    </owl:Class>
    


    <!-- http://partsregistry.org/#favorite_tudelft_igem2008 -->

    <owl:Class rdf:about="&pr;favorite_tudelft_igem2008">
        <rdfs:subClassOf rdf:resource="&pr;igem2008"/>
    </owl:Class>
    


    <!-- http://partsregistry.org/#favorite_ucsf_igem2007 -->

    <owl:Class rdf:about="&pr;favorite_ucsf_igem2007">
        <rdfs:subClassOf rdf:resource="&pr;igem2007"/>
    </owl:Class>
    


    <!-- http://partsregistry.org/#favorite_ucsf_igem2008 -->

    <owl:Class rdf:about="&pr;favorite_ucsf_igem2008">
        <rdfs:subClassOf rdf:resource="&pr;igem2008"/>
    </owl:Class>
    


    <!-- http://partsregistry.org/#favorite_unipv-pavia_igem2008 -->

    <owl:Class rdf:about="&pr;favorite_unipv-pavia_igem2008">
        <rdfs:subClassOf rdf:resource="&pr;igem2008"/>
    </owl:Class>
    


    <!-- http://partsregistry.org/#favorite_valencia_igem2008 -->

    <owl:Class rdf:about="&pr;favorite_valencia_igem2008">
        <rdfs:subClassOf rdf:resource="&pr;igem2008"/>
    </owl:Class>
    


    <!-- http://partsregistry.org/#favorite_view_prairie_igem2006 -->

    <owl:Class rdf:about="&pr;favorite_view_prairie_igem2006">
        <rdfs:subClassOf rdf:resource="&pr;igem2006"/>
    </owl:Class>
    


    <!-- http://partsregistry.org/#favorite_w_missouri_davidson_igem2007 -->

    <owl:Class rdf:about="&pr;favorite_w_missouri_davidson_igem2007">
        <rdfs:subClassOf rdf:resource="&pr;igem2007"/>
    </owl:Class>
    


    <!-- http://partsregistry.org/#favorite_warsaw_igem2008 -->

    <owl:Class rdf:about="&pr;favorite_warsaw_igem2008">
        <rdfs:subClassOf rdf:resource="&pr;igem2008"/>
    </owl:Class>
    


    <!-- http://partsregistry.org/#favorite_wetware_calgary_igem2008 -->

    <owl:Class rdf:about="&pr;favorite_wetware_calgary_igem2008">
        <rdfs:subClassOf rdf:resource="&pr;igem2008"/>
    </owl:Class>
    


    <!-- http://partsregistry.org/#favorite_wisconsin_igem2008 -->

    <owl:Class rdf:about="&pr;favorite_wisconsin_igem2008">
        <rdfs:subClassOf rdf:resource="&pr;igem2008"/>
    </owl:Class>
    


    <!-- http://partsregistry.org/#favorite_zurich_eth_igem2006 -->

    <owl:Class rdf:about="&pr;favorite_zurich_eth_igem2006">
        <rdfs:subClassOf rdf:resource="&pr;igem2006"/>
    </owl:Class>
    


    <!-- http://partsregistry.org/#favorites_mit_igem2006 -->

    <owl:Class rdf:about="&pr;favorites_mit_igem2006">
        <rdfs:subClassOf rdf:resource="&pr;igem2006"/>
    </owl:Class>
    


    <!-- http://partsregistry.org/#fim_recombination_function -->

    <owl:Class rdf:about="&pr;fim_recombination_function">
        <rdfs:subClassOf rdf:resource="&pr;function"/>
    </owl:Class>
    


    <!-- http://partsregistry.org/#flp_recombination_function -->

    <owl:Class rdf:about="&pr;flp_recombination_function">
        <rdfs:subClassOf rdf:resource="&pr;function"/>
    </owl:Class>
    


    <!-- http://partsregistry.org/#fluorescence_reporter_function -->

    <owl:Class rdf:about="&pr;fluorescence_reporter_function">
        <rdfs:subClassOf rdf:resource="&pr;function"/>
    </owl:Class>
    


    <!-- http://partsregistry.org/#forward_direction -->

    <owl:Class rdf:about="&pr;forward_direction">
        <rdfs:subClassOf rdf:resource="&pr;direction"/>
    </owl:Class>
    


    <!-- http://partsregistry.org/#fret_function -->

    <owl:Class rdf:about="&pr;fret_function">
        <rdfs:subClassOf rdf:resource="&pr;function"/>
    </owl:Class>
    


    <!-- http://partsregistry.org/#function -->

    <owl:Class rdf:about="&pr;function"/>
    


    <!-- http://partsregistry.org/#gfp_reporter_primer -->

    <owl:Class rdf:about="&pr;gfp_reporter_primer">
        <rdfs:subClassOf rdf:resource="&pr;primer"/>
    </owl:Class>
    


    <!-- http://partsregistry.org/#h_o_measurement_classic -->

    <owl:Class rdf:about="&pr;h_o_measurement_classic">
        <rdfs:subClassOf rdf:resource="&pr;classic"/>
    </owl:Class>
    


    <!-- http://partsregistry.org/#head_proteindomain -->

    <owl:Class rdf:about="&pr;head_proteindomain">
        <rdfs:subClassOf rdf:resource="&pr;proteindomain"/>
    </owl:Class>
    


    <!-- http://partsregistry.org/#heme_biosynthesis_function -->

    <owl:Class rdf:about="&pr;heme_biosynthesis_function">
        <rdfs:subClassOf rdf:resource="&pr;function"/>
    </owl:Class>
    


    <!-- http://partsregistry.org/#high_copynumber_plasmidbackbone -->

    <owl:Class rdf:about="&pr;high_copynumber_plasmidbackbone">
        <rdfs:subClassOf rdf:resource="&pr;plasmidbackbone"/>
    </owl:Class>
    


    <!-- http://partsregistry.org/#hin_recombination_function -->

    <owl:Class rdf:about="&pr;hin_recombination_function">
        <rdfs:subClassOf rdf:resource="&pr;function"/>
    </owl:Class>
    


    <!-- http://partsregistry.org/#human_eukaryote_chassis -->

    <owl:Class rdf:about="&pr;human_eukaryote_chassis">
        <rdfs:subClassOf rdf:resource="&pr;chassis"/>
    </owl:Class>
    


    <!-- http://partsregistry.org/#igem -->

    <owl:Class rdf:about="&pr;igem"/>
    


    <!-- http://partsregistry.org/#igem2005 -->

    <owl:Class rdf:about="&pr;igem2005"/>
    


    <!-- http://partsregistry.org/#igem2006 -->

    <owl:Class rdf:about="&pr;igem2006"/>
    


    <!-- http://partsregistry.org/#igem2007 -->

    <owl:Class rdf:about="&pr;igem2007"/>
    


    <!-- http://partsregistry.org/#igem2008 -->

    <owl:Class rdf:about="&pr;igem2008"/>
    


    <!-- http://partsregistry.org/#immunology_function -->

    <owl:Class rdf:about="&pr;immunology_function">
        <rdfs:subClassOf rdf:resource="&pr;function"/>
    </owl:Class>
    


    <!-- http://partsregistry.org/#inducible_copynumber_plasmidbackbone -->

    <owl:Class rdf:about="&pr;inducible_copynumber_plasmidbackbone">
        <rdfs:subClassOf rdf:resource="&pr;plasmidbackbone"/>
    </owl:Class>
    


    <!-- http://partsregistry.org/#inducible_expression_plasmidbackbone -->

    <owl:Class rdf:about="&pr;inducible_expression_plasmidbackbone">
        <rdfs:subClassOf rdf:resource="&pr;plasmidbackbone"/>
    </owl:Class>
    


    <!-- http://partsregistry.org/#insulation_component_plasmid -->

    <owl:Class rdf:about="&pr;insulation_component_plasmid">
        <rdfs:subClassOf rdf:resource="&pr;plasmid"/>
    </owl:Class>
    


    <!-- http://partsregistry.org/#internal_proteindomain -->

    <owl:Class rdf:about="&pr;internal_proteindomain">
        <rdfs:subClassOf rdf:resource="&pr;proteindomain"/>
    </owl:Class>
    


    <!-- http://partsregistry.org/#iron_metalsensing_function -->

    <owl:Class rdf:about="&pr;iron_metalsensing_function">
        <rdfs:subClassOf rdf:resource="&pr;function"/>
    </owl:Class>
    


    <!-- http://partsregistry.org/#iron_promoter -->

    <owl:Class rdf:about="&pr;iron_promoter">
        <rdfs:subClassOf rdf:resource="&pr;promoter"/>
    </owl:Class>
    


    <!-- http://partsregistry.org/#isoprenoid_biosynthesis_function -->

    <owl:Class rdf:about="&pr;isoprenoid_biosynthesis_function">
        <rdfs:subClassOf rdf:resource="&pr;function"/>
    </owl:Class>
    


    <!-- http://partsregistry.org/#issacs_regulated_prokaryote_rbs -->

    <owl:Class rdf:about="&pr;issacs_regulated_prokaryote_rbs">
        <rdfs:subClassOf rdf:resource="&pr;rbs"/>
    </owl:Class>
    


    <!-- http://partsregistry.org/#labs -->

    <owl:Class rdf:about="&pr;labs"/>
    


    <!-- http://partsregistry.org/#lactobacillus_prokaryote_chassis -->

    <owl:Class rdf:about="&pr;lactobacillus_prokaryote_chassis">
        <rdfs:subClassOf rdf:resource="&pr;chassis"/>
    </owl:Class>
    


    <!-- http://partsregistry.org/#lambda_recombination_function -->

    <owl:Class rdf:about="&pr;lambda_recombination_function">
        <rdfs:subClassOf rdf:resource="&pr;function"/>
    </owl:Class>
    


    <!-- http://partsregistry.org/#lasi_cellsignalling_function -->

    <owl:Class rdf:about="&pr;lasi_cellsignalling_function">
        <rdfs:subClassOf rdf:resource="&pr;function"/>
    </owl:Class>
    


    <!-- http://partsregistry.org/#lasr_cellsignalling_function -->

    <owl:Class rdf:about="&pr;lasr_cellsignalling_function">
        <rdfs:subClassOf rdf:resource="&pr;function"/>
    </owl:Class>
    


    <!-- http://partsregistry.org/#lead_metalsensing_function -->

    <owl:Class rdf:about="&pr;lead_metalsensing_function">
        <rdfs:subClassOf rdf:resource="&pr;function"/>
    </owl:Class>
    


    <!-- http://partsregistry.org/#lead_sensor_function -->

    <owl:Class rdf:about="&pr;lead_sensor_function">
        <rdfs:subClassOf rdf:resource="&pr;function"/>
    </owl:Class>
    


    <!-- http://partsregistry.org/#ligand_cds -->

    <owl:Class rdf:about="&pr;ligand_cds">
        <rdfs:subClassOf rdf:resource="&pr;cds"/>
    </owl:Class>
    


    <!-- http://partsregistry.org/#ligase_enzyme_cds -->

    <owl:Class rdf:about="&pr;ligase_enzyme_cds">
        <rdfs:subClassOf rdf:resource="&pr;cds"/>
    </owl:Class>
    


    <!-- http://partsregistry.org/#light_reporter_function -->

    <owl:Class rdf:about="&pr;light_reporter_function">
        <rdfs:subClassOf rdf:resource="&pr;function"/>
    </owl:Class>
    


    <!-- http://partsregistry.org/#light_sensor_function -->

    <owl:Class rdf:about="&pr;light_sensor_function">
        <rdfs:subClassOf rdf:resource="&pr;function"/>
    </owl:Class>
    


    <!-- http://partsregistry.org/#linker_proteindomain -->

    <owl:Class rdf:about="&pr;linker_proteindomain">
        <rdfs:subClassOf rdf:resource="&pr;proteindomain"/>
    </owl:Class>
    


    <!-- http://partsregistry.org/#localization_proteindomain -->

    <owl:Class rdf:about="&pr;localization_proteindomain">
        <rdfs:subClassOf rdf:resource="&pr;proteindomain"/>
    </owl:Class>
    


    <!-- http://partsregistry.org/#low_copynumber_plasmidbackbone -->

    <owl:Class rdf:about="&pr;low_copynumber_plasmidbackbone">
        <rdfs:subClassOf rdf:resource="&pr;plasmidbackbone"/>
    </owl:Class>
    


    <!-- http://partsregistry.org/#luxr_cellsignalling_function -->

    <owl:Class rdf:about="&pr;luxr_cellsignalling_function">
        <rdfs:subClassOf rdf:resource="&pr;function"/>
    </owl:Class>
    


    <!-- http://partsregistry.org/#lysis_cds -->

    <owl:Class rdf:about="&pr;lysis_cds">
        <rdfs:subClassOf rdf:resource="&pr;cds"/>
    </owl:Class>
    


    <!-- http://partsregistry.org/#lysis_enzyme_cds -->

    <owl:Class rdf:about="&pr;lysis_enzyme_cds">
        <rdfs:subClassOf rdf:resource="&pr;cds"/>
    </owl:Class>
    


    <!-- http://partsregistry.org/#lysis_membrane_cds -->

    <owl:Class rdf:about="&pr;lysis_membrane_cds">
        <rdfs:subClassOf rdf:resource="&pr;cds"/>
    </owl:Class>
    


    <!-- http://partsregistry.org/#m13_primer -->

    <owl:Class rdf:about="&pr;m13_primer">
        <rdfs:subClassOf rdf:resource="&pr;primer"/>
    </owl:Class>
    


    <!-- http://partsregistry.org/#measurement_plasmid -->

    <owl:Class rdf:about="&pr;measurement_plasmid">
        <rdfs:subClassOf rdf:resource="&pr;plasmid"/>
    </owl:Class>
    


    <!-- http://partsregistry.org/#measurement_plasmid_classic -->

    <owl:Class rdf:about="&pr;measurement_plasmid_classic">
        <rdfs:subClassOf rdf:resource="&pr;classic"/>
    </owl:Class>
    


    <!-- http://partsregistry.org/#medium_copynumber_plasmidbackbone -->

    <owl:Class rdf:about="&pr;medium_copynumber_plasmidbackbone">
        <rdfs:subClassOf rdf:resource="&pr;plasmidbackbone"/>
    </owl:Class>
    


    <!-- http://partsregistry.org/#membrane_cds -->

    <owl:Class rdf:about="&pr;membrane_cds">
        <rdfs:subClassOf rdf:resource="&pr;cds"/>
    </owl:Class>
    


    <!-- http://partsregistry.org/#methylation_enzyme_cds -->

    <owl:Class rdf:about="&pr;methylation_enzyme_cds">
        <rdfs:subClassOf rdf:resource="&pr;cds"/>
    </owl:Class>
    


    <!-- http://partsregistry.org/#mflorum_prokaryote_chassis -->

    <owl:Class rdf:about="&pr;mflorum_prokaryote_chassis">
        <rdfs:subClassOf rdf:resource="&pr;chassis"/>
    </owl:Class>
    


    <!-- http://partsregistry.org/#miscellaneous_chassis -->

    <owl:Class rdf:about="&pr;miscellaneous_chassis">
        <rdfs:subClassOf rdf:resource="&pr;chassis"/>
    </owl:Class>
    


    <!-- http://partsregistry.org/#miscellaneous_constitutive_prokaryote_rbs -->

    <owl:Class rdf:about="&pr;miscellaneous_constitutive_prokaryote_rbs">
        <rdfs:subClassOf rdf:resource="&pr;rbs"/>
    </owl:Class>
    


    <!-- http://partsregistry.org/#miscellaneous_constitutive_prokaryotic_rbs -->

    <owl:Class rdf:about="&pr;miscellaneous_constitutive_prokaryotic_rbs">
        <rdfs:subClassOf rdf:resource="&pr;rbs"/>
    </owl:Class>
    


    <!-- http://partsregistry.org/#miscellaneous_rnap -->

    <owl:Class rdf:about="&pr;miscellaneous_rnap">
        <rdfs:subClassOf rdf:resource="&pr;rnap"/>
    </owl:Class>
    


    <!-- http://partsregistry.org/#mismatchrepair_function -->

    <owl:Class rdf:about="&pr;mismatchrepair_function">
        <rdfs:subClassOf rdf:resource="&pr;function"/>
    </owl:Class>
    


    <!-- http://partsregistry.org/#motility_function -->

    <owl:Class rdf:about="&pr;motility_function">
        <rdfs:subClassOf rdf:resource="&pr;function"/>
    </owl:Class>
    


    <!-- http://partsregistry.org/#multihost_chassis -->

    <owl:Class rdf:about="&pr;multihost_chassis">
        <rdfs:subClassOf rdf:resource="&pr;chassis"/>
    </owl:Class>
    


    <!-- http://partsregistry.org/#multiple_regulation -->

    <owl:Class rdf:about="&pr;multiple_regulation">
        <rdfs:subClassOf rdf:resource="&pr;regulation"/>
    </owl:Class>
    


    <!-- http://partsregistry.org/#multiple_reporter_classic -->

    <owl:Class rdf:about="&pr;multiple_reporter_classic">
        <rdfs:subClassOf rdf:resource="&pr;classic"/>
    </owl:Class>
    


    <!-- http://partsregistry.org/#negative_regulation -->

    <owl:Class rdf:about="&pr;negative_regulation">
        <rdfs:subClassOf rdf:resource="&pr;regulation"/>
    </owl:Class>
    


    <!-- http://partsregistry.org/#negativeregulator_regulation -->

    <owl:Class rdf:about="&pr;negativeregulator_regulation">
        <rdfs:subClassOf rdf:resource="&pr;regulation"/>
    </owl:Class>
    


    <!-- http://partsregistry.org/#none_standard -->

    <owl:Class rdf:about="&pr;none_standard">
        <rdfs:subClassOf rdf:resource="&pr;standard"/>
    </owl:Class>
    


    <!-- http://partsregistry.org/#nucleotide_dna -->

    <owl:Class rdf:about="&pr;nucleotide_dna">
        <rdfs:subClassOf rdf:resource="&pr;dna"/>
    </owl:Class>
    


    <!-- http://partsregistry.org/#odor_function -->

    <owl:Class rdf:about="&pr;odor_function">
        <rdfs:subClassOf rdf:resource="&pr;function"/>
    </owl:Class>
    


    <!-- http://partsregistry.org/#odorant_biosynthesis_function -->

    <owl:Class rdf:about="&pr;odorant_biosynthesis_function">
        <rdfs:subClassOf rdf:resource="&pr;function"/>
    </owl:Class>
    


    <!-- http://partsregistry.org/#operation_plasmidbackbone -->

    <owl:Class rdf:about="&pr;operation_plasmidbackbone">
        <rdfs:subClassOf rdf:resource="&pr;plasmidbackbone"/>
    </owl:Class>
    


    <!-- http://partsregistry.org/#origami_dna -->

    <owl:Class rdf:about="&pr;origami_dna">
        <rdfs:subClassOf rdf:resource="&pr;dna"/>
    </owl:Class>
    


    <!-- http://partsregistry.org/#origin_component_plasmid -->

    <owl:Class rdf:about="&pr;origin_component_plasmid">
        <rdfs:subClassOf rdf:resource="&pr;plasmid"/>
    </owl:Class>
    


    <!-- http://partsregistry.org/#other_component_plasmid -->

    <owl:Class rdf:about="&pr;other_component_plasmid">
        <rdfs:subClassOf rdf:resource="&pr;plasmid"/>
    </owl:Class>
    


    <!-- http://partsregistry.org/#other_regulatory_classic -->

    <owl:Class rdf:about="&pr;other_regulatory_classic">
        <rdfs:subClassOf rdf:resource="&pr;classic"/>
    </owl:Class>
    


    <!-- http://partsregistry.org/#p22_recombination_function -->

    <owl:Class rdf:about="&pr;p22_recombination_function">
        <rdfs:subClassOf rdf:resource="&pr;function"/>
    </owl:Class>
    


    <!-- http://partsregistry.org/#pananatis_prokaryote_chassis -->

    <owl:Class rdf:about="&pr;pananatis_prokaryote_chassis">
        <rdfs:subClassOf rdf:resource="&pr;chassis"/>
    </owl:Class>
    


    <!-- http://partsregistry.org/#pananatis_prokaryote_ribosome -->

    <owl:Class rdf:about="&pr;pananatis_prokaryote_ribosome">
        <rdfs:subClassOf rdf:resource="&pr;ribosome"/>
    </owl:Class>
    


    <!-- http://partsregistry.org/#phosphorylation_enzyme_cds -->

    <owl:Class rdf:about="&pr;phosphorylation_enzyme_cds">
        <rdfs:subClassOf rdf:resource="&pr;cds"/>
    </owl:Class>
    


    <!-- http://partsregistry.org/#phycocyanobilin_biosynthesis_function -->

    <owl:Class rdf:about="&pr;phycocyanobilin_biosynthesis_function">
        <rdfs:subClassOf rdf:resource="&pr;function"/>
    </owl:Class>
    


    <!-- http://partsregistry.org/#pichia_eukaryote_chassis -->

    <owl:Class rdf:about="&pr;pichia_eukaryote_chassis">
        <rdfs:subClassOf rdf:resource="&pr;chassis"/>
    </owl:Class>
    


    <!-- http://partsregistry.org/#pichia_eukaryote_rnap -->

    <owl:Class rdf:about="&pr;pichia_eukaryote_rnap">
        <rdfs:subClassOf rdf:resource="&pr;rnap"/>
    </owl:Class>
    


    <!-- http://partsregistry.org/#plasmid -->

    <owl:Class rdf:about="&pr;plasmid">
        <rdfs:subClassOf rdf:resource="&pr;plasmid"/>
        <rdfs:subClassOf rdf:resource="http://sbols.org/sbol.owl#Plasmid"/>
    </owl:Class>
    


    <!-- http://partsregistry.org/#plasmidbackbone -->

    <owl:Class rdf:about="&pr;plasmidbackbone">
        <rdfs:subClassOf rdf:resource="http://sbols.org/sbol.owl#Vector"/>
    </owl:Class>
    


    <!-- http://partsregistry.org/#plasmids_generator_classic -->

    <owl:Class rdf:about="&pr;plasmids_generator_classic">
        <rdfs:subClassOf rdf:resource="&pr;classic"/>
    </owl:Class>
    


    <!-- http://partsregistry.org/#plastic_biosynthesis_function -->

    <owl:Class rdf:about="&pr;plastic_biosynthesis_function">
        <rdfs:subClassOf rdf:resource="&pr;function"/>
    </owl:Class>
    


    <!-- http://partsregistry.org/#pmirabilis_prokaryote_chassis -->

    <owl:Class rdf:about="&pr;pmirabilis_prokaryote_chassis">
        <rdfs:subClassOf rdf:resource="&pr;chassis"/>
    </owl:Class>
    


    <!-- http://partsregistry.org/#pmirabilis_prokaryote_rnap -->

    <owl:Class rdf:about="&pr;pmirabilis_prokaryote_rnap">
        <rdfs:subClassOf rdf:resource="&pr;rnap"/>
    </owl:Class>
    


    <!-- http://partsregistry.org/#positive_regulation -->

    <owl:Class rdf:about="&pr;positive_regulation">
        <rdfs:subClassOf rdf:resource="&pr;regulation"/>
    </owl:Class>
    


    <!-- http://partsregistry.org/#pputida_prokaryote_chassis -->

    <owl:Class rdf:about="&pr;pputida_prokaryote_chassis">
        <rdfs:subClassOf rdf:resource="&pr;chassis"/>
    </owl:Class>
    


    <!-- http://partsregistry.org/#pputida_prokaryote_ribosome -->

    <owl:Class rdf:about="&pr;pputida_prokaryote_ribosome">
        <rdfs:subClassOf rdf:resource="&pr;ribosome"/>
    </owl:Class>
    


    <!-- http://partsregistry.org/#pputida_prokaryote_rnap -->

    <owl:Class rdf:about="&pr;pputida_prokaryote_rnap">
        <rdfs:subClassOf rdf:resource="&pr;rnap"/>
    </owl:Class>
    


    <!-- http://partsregistry.org/#prc_generator_classic -->

    <owl:Class rdf:about="&pr;prc_generator_classic">
        <rdfs:subClassOf rdf:resource="&pr;classic"/>
    </owl:Class>
    


    <!-- http://partsregistry.org/#prct_generator_classic -->

    <owl:Class rdf:about="&pr;prct_generator_classic">
        <rdfs:subClassOf rdf:resource="&pr;classic"/>
    </owl:Class>
    


    <!-- http://partsregistry.org/#pret_reporter_classic -->

    <owl:Class rdf:about="&pr;pret_reporter_classic">
        <rdfs:subClassOf rdf:resource="&pr;classic"/>
    </owl:Class>
    


    <!-- http://partsregistry.org/#primer -->

    <owl:Class rdf:about="&pr;primer"/>
    


    <!-- http://partsregistry.org/#primerbindingsite_component_plasmid -->

    <owl:Class rdf:about="&pr;primerbindingsite_component_plasmid">
        <rdfs:subClassOf rdf:resource="&pr;plasmid"/>
    </owl:Class>
    


    <!-- http://partsregistry.org/#primerbindingsite_dna -->

    <owl:Class rdf:about="&pr;primerbindingsite_dna">
        <rdfs:subClassOf rdf:resource="&pr;dna"/>
    </owl:Class>
    


    <!-- http://partsregistry.org/#promoter -->

    <owl:Class rdf:about="&pr;promoter">
        <rdfs:subClassOf rdf:resource="&pr;promoter"/>
        <rdfs:subClassOf rdf:resource="&SO;SO_0000167"/>
    </owl:Class>
    


    <!-- http://partsregistry.org/#promoter_libraryscreening_plasmidbackbone -->

    <owl:Class rdf:about="&pr;promoter_libraryscreening_plasmidbackbone">
        <rdfs:subClassOf rdf:resource="&pr;plasmidbackbone"/>
    </owl:Class>
    


    <!-- http://partsregistry.org/#protease_enzyme_cds -->

    <owl:Class rdf:about="&pr;protease_enzyme_cds">
        <rdfs:subClassOf rdf:resource="&pr;cds"/>
    </owl:Class>
    


    <!-- http://partsregistry.org/#proteindomain -->

    <owl:Class rdf:about="&pr;proteindomain">
        <rdfs:subClassOf rdf:resource="&pr;proteindomain"/>
    </owl:Class>
    


    <!-- http://partsregistry.org/#proteinfusion_plasmidbackbone -->

    <owl:Class rdf:about="&pr;proteinfusion_plasmidbackbone">
        <rdfs:subClassOf rdf:resource="&pr;plasmidbackbone"/>
    </owl:Class>
    


    <!-- http://partsregistry.org/#proteintag -->

    <owl:Class rdf:about="&pr;proteintag">
        <rdfs:subClassOf rdf:resource="&SO;SO_0000324"/>
    </owl:Class>
    


    <!-- http://partsregistry.org/#pump_membrane_cds -->

    <owl:Class rdf:about="&pr;pump_membrane_cds">
        <rdfs:subClassOf rdf:resource="&pr;cds"/>
    </owl:Class>
    


    <!-- http://partsregistry.org/#pyocyanin_biosynthesis_function -->

    <owl:Class rdf:about="&pr;pyocyanin_biosynthesis_function">
        <rdfs:subClassOf rdf:resource="&pr;function"/>
    </owl:Class>
    


    <!-- http://partsregistry.org/#rackham_constitutive_prokaryote_rbs -->

    <owl:Class rdf:about="&pr;rackham_constitutive_prokaryote_rbs">
        <rdfs:subClassOf rdf:resource="&pr;rbs"/>
    </owl:Class>
    


    <!-- http://partsregistry.org/#rbs -->

    <owl:Class rdf:about="&pr;rbs">
        <rdfs:subClassOf rdf:resource="&SO;SO_0000552"/>
    </owl:Class>
    


    <!-- http://partsregistry.org/#rbscodingsequence_libraryscreening_plasmidbackbone -->

    <owl:Class rdf:about="&pr;rbscodingsequence_libraryscreening_plasmidbackbone">
        <rdfs:subClassOf rdf:resource="&pr;plasmidbackbone"/>
    </owl:Class>
    


    <!-- http://partsregistry.org/#rc_generator_classic -->

    <owl:Class rdf:about="&pr;rc_generator_classic">
        <rdfs:subClassOf rdf:resource="&pr;classic"/>
    </owl:Class>
    


    <!-- http://partsregistry.org/#rct_generator_classic -->

    <owl:Class rdf:about="&pr;rct_generator_classic">
        <rdfs:subClassOf rdf:resource="&pr;classic"/>
    </owl:Class>
    


    <!-- http://partsregistry.org/#receiver -->

    <owl:Class rdf:about="&pr;receiver">
        <rdfs:subClassOf rdf:resource="&pr;receiver"/>
    </owl:Class>
    


    <!-- http://partsregistry.org/#receiver_signalling_classic -->

    <owl:Class rdf:about="&pr;receiver_signalling_classic">
        <rdfs:subClassOf rdf:resource="&pr;classic"/>
    </owl:Class>
    


    <!-- http://partsregistry.org/#receptor_cds -->

    <owl:Class rdf:about="&pr;receptor_cds">
        <rdfs:subClassOf rdf:resource="&pr;cds"/>
    </owl:Class>
    


    <!-- http://partsregistry.org/#receptor_membrane_cds -->

    <owl:Class rdf:about="&pr;receptor_membrane_cds">
        <rdfs:subClassOf rdf:resource="&pr;cds"/>
    </owl:Class>
    


    <!-- http://partsregistry.org/#recombination_function -->

    <owl:Class rdf:about="&pr;recombination_function">
        <rdfs:subClassOf rdf:resource="&pr;function"/>
    </owl:Class>
    


    <!-- http://partsregistry.org/#regulation -->

    <owl:Class rdf:about="&pr;regulation"/>
    


    <!-- http://partsregistry.org/#reporter_classic -->

    <owl:Class rdf:about="&pr;reporter_classic">
        <rdfs:subClassOf rdf:resource="&pr;classic"/>
    </owl:Class>
    


    <!-- http://partsregistry.org/#reporter_function -->

    <owl:Class rdf:about="&pr;reporter_function">
        <rdfs:subClassOf rdf:resource="&pr;function"/>
    </owl:Class>
    


    <!-- http://partsregistry.org/#repression_proteindomain -->

    <owl:Class rdf:about="&pr;repression_proteindomain">
        <rdfs:subClassOf rdf:resource="&pr;proteindomain"/>
    </owl:Class>
    


    <!-- http://partsregistry.org/#repressor_transcriptionalregulator_cds -->

    <owl:Class rdf:about="&pr;repressor_transcriptionalregulator_cds">
        <rdfs:subClassOf rdf:resource="&pr;cds"/>
    </owl:Class>
    


    <!-- http://partsregistry.org/#restriction_endonuclease_enzyme_cds -->

    <owl:Class rdf:about="&pr;restriction_endonuclease_enzyme_cds">
        <rdfs:subClassOf rdf:resource="&pr;cds"/>
    </owl:Class>
    


    <!-- http://partsregistry.org/#restrictionsite_dna -->

    <owl:Class rdf:about="&pr;restrictionsite_dna">
        <rdfs:subClassOf rdf:resource="&pr;dna"/>
    </owl:Class>
    


    <!-- http://partsregistry.org/#ret_reporter_classic -->

    <owl:Class rdf:about="&pr;ret_reporter_classic">
        <rdfs:subClassOf rdf:resource="&pr;classic"/>
    </owl:Class>
    


    <!-- http://partsregistry.org/#reuphora_prokaryote_chassis -->

    <owl:Class rdf:about="&pr;reuphora_prokaryote_chassis">
        <rdfs:subClassOf rdf:resource="&pr;chassis"/>
    </owl:Class>
    


    <!-- http://partsregistry.org/#reuphora_prokaryote_rnap -->

    <owl:Class rdf:about="&pr;reuphora_prokaryote_rnap">
        <rdfs:subClassOf rdf:resource="&pr;rnap"/>
    </owl:Class>
    


    <!-- http://partsregistry.org/#reverse_direction -->

    <owl:Class rdf:about="&pr;reverse_direction">
        <rdfs:subClassOf rdf:resource="&pr;direction"/>
    </owl:Class>
    


    <!-- http://partsregistry.org/#rhll_cellsignalling_function -->

    <owl:Class rdf:about="&pr;rhll_cellsignalling_function">
        <rdfs:subClassOf rdf:resource="&pr;function"/>
    </owl:Class>
    


    <!-- http://partsregistry.org/#rhlr_cellsignalling_function -->

    <owl:Class rdf:about="&pr;rhlr_cellsignalling_function">
        <rdfs:subClassOf rdf:resource="&pr;function"/>
    </owl:Class>
    


    <!-- http://partsregistry.org/#ribosome -->

    <owl:Class rdf:about="&pr;ribosome"/>
    


    <!-- http://partsregistry.org/#rnap -->

    <owl:Class rdf:about="&pr;rnap"/>
    


    <!-- http://partsregistry.org/#rnap_enzyme_cds -->

    <owl:Class rdf:about="&pr;rnap_enzyme_cds">
        <rdfs:subClassOf rdf:resource="&pr;cds"/>
    </owl:Class>
    


    <!-- http://partsregistry.org/#rnapolymerase_enzyme_cds -->

    <owl:Class rdf:about="&pr;rnapolymerase_enzyme_cds">
        <rdfs:subClassOf rdf:resource="&pr;cds"/>
    </owl:Class>
    


    <!-- http://partsregistry.org/#salmonella_prokaryote_chassis -->

    <owl:Class rdf:about="&pr;salmonella_prokaryote_chassis">
        <rdfs:subClassOf rdf:resource="&pr;chassis"/>
    </owl:Class>
    


    <!-- http://partsregistry.org/#salmonella_prokaryote_ribosome -->

    <owl:Class rdf:about="&pr;salmonella_prokaryote_ribosome">
        <rdfs:subClassOf rdf:resource="&pr;ribosome"/>
    </owl:Class>
    


    <!-- http://partsregistry.org/#salmonella_prokaryote_rnap -->

    <owl:Class rdf:about="&pr;salmonella_prokaryote_rnap">
        <rdfs:subClassOf rdf:resource="&pr;rnap"/>
    </owl:Class>
    


    <!-- http://partsregistry.org/#sandbox_ucsf_igem2007 -->

    <owl:Class rdf:about="&pr;sandbox_ucsf_igem2007">
        <rdfs:subClassOf rdf:resource="&pr;igem2007"/>
    </owl:Class>
    


    <!-- http://partsregistry.org/#scar_dna -->

    <owl:Class rdf:about="&pr;scar_dna">
        <rdfs:subClassOf rdf:resource="&pr;dna"/>
    </owl:Class>
    


    <!-- http://partsregistry.org/#selectionmarker_cds -->

    <owl:Class rdf:about="&pr;selectionmarker_cds">
        <rdfs:subClassOf rdf:resource="&pr;cds"/>
    </owl:Class>
    


    <!-- http://partsregistry.org/#sender_signalling_classic -->

    <owl:Class rdf:about="&pr;sender_signalling_classic">
        <rdfs:subClassOf rdf:resource="&pr;classic"/>
    </owl:Class>
    


    <!-- http://partsregistry.org/#sequencing_part_primer -->

    <owl:Class rdf:about="&pr;sequencing_part_primer">
        <rdfs:subClassOf rdf:resource="&pr;primer"/>
    </owl:Class>
    


    <!-- http://partsregistry.org/#sespanaensis_prokaryote_chassis -->

    <owl:Class rdf:about="&pr;sespanaensis_prokaryote_chassis">
        <rdfs:subClassOf rdf:resource="&pr;chassis"/>
    </owl:Class>
    


    <!-- http://partsregistry.org/#sespanaensis_prokaryote_ribosome -->

    <owl:Class rdf:about="&pr;sespanaensis_prokaryote_ribosome">
        <rdfs:subClassOf rdf:resource="&pr;ribosome"/>
    </owl:Class>
    


    <!-- http://partsregistry.org/#sigma24_ecoli_prokaryote_rnap -->

    <owl:Class rdf:about="&pr;sigma24_ecoli_prokaryote_rnap">
        <rdfs:subClassOf rdf:resource="&pr;rnap"/>
    </owl:Class>
    


    <!-- http://partsregistry.org/#sigma25_ecoli_prokaryote_rnap -->

    <owl:Class rdf:about="&pr;sigma25_ecoli_prokaryote_rnap">
        <rdfs:subClassOf rdf:resource="&pr;rnap"/>
    </owl:Class>
    


    <!-- http://partsregistry.org/#sigma32_ecoli_prokaryote_rnap -->

    <owl:Class rdf:about="&pr;sigma32_ecoli_prokaryote_rnap">
        <rdfs:subClassOf rdf:resource="&pr;rnap"/>
    </owl:Class>
    


    <!-- http://partsregistry.org/#sigma54_ecoli_prokaryote_rnap -->

    <owl:Class rdf:about="&pr;sigma54_ecoli_prokaryote_rnap">
        <rdfs:subClassOf rdf:resource="&pr;rnap"/>
    </owl:Class>
    


    <!-- http://partsregistry.org/#sigma54_vharveyi_prokaryote_rnap -->

    <owl:Class rdf:about="&pr;sigma54_vharveyi_prokaryote_rnap">
        <rdfs:subClassOf rdf:resource="&pr;rnap"/>
    </owl:Class>
    


    <!-- http://partsregistry.org/#sigma70_ecoli_prokaryote_rnap -->

    <owl:Class rdf:about="&pr;sigma70_ecoli_prokaryote_rnap">
        <rdfs:subClassOf rdf:resource="&pr;rnap"/>
    </owl:Class>
    


    <!-- http://partsregistry.org/#sigmaa_subtilis_prokaryote_rnap -->

    <owl:Class rdf:about="&pr;sigmaa_subtilis_prokaryote_rnap">
        <rdfs:subClassOf rdf:resource="&pr;rnap"/>
    </owl:Class>
    


    <!-- http://partsregistry.org/#sigmab_subtilis_prokaryote_rnap -->

    <owl:Class rdf:about="&pr;sigmab_subtilis_prokaryote_rnap">
        <rdfs:subClassOf rdf:resource="&pr;rnap"/>
    </owl:Class>
    


    <!-- http://partsregistry.org/#sigmas_ecoli_prokaryote_rnap -->

    <owl:Class rdf:about="&pr;sigmas_ecoli_prokaryote_rnap">
        <rdfs:subClassOf rdf:resource="&pr;rnap"/>
    </owl:Class>
    


    <!-- http://partsregistry.org/#single_terminator -->

    <owl:Class rdf:about="&pr;single_terminator">
        <rdfs:subClassOf rdf:resource="&pr;terminator"/>
    </owl:Class>
    


    <!-- http://partsregistry.org/#sp6_bacteriophage_rnap -->

    <owl:Class rdf:about="&pr;sp6_bacteriophage_rnap">
        <rdfs:subClassOf rdf:resource="&pr;rnap"/>
    </owl:Class>
    


    <!-- http://partsregistry.org/#sp6_plasmid -->

    <owl:Class rdf:about="&pr;sp6_plasmid">
        <rdfs:subClassOf rdf:resource="&pr;plasmid"/>
    </owl:Class>
    


    <!-- http://partsregistry.org/#sp6_primer -->

    <owl:Class rdf:about="&pr;sp6_primer">
        <rdfs:subClassOf rdf:resource="&pr;primer"/>
    </owl:Class>
    


    <!-- http://partsregistry.org/#spacer_dna -->

    <owl:Class rdf:about="&pr;spacer_dna">
        <rdfs:subClassOf rdf:resource="&pr;dna"/>
    </owl:Class>
    


    <!-- http://partsregistry.org/#special_internal_proteindomain -->

    <owl:Class rdf:about="&pr;special_internal_proteindomain">
        <rdfs:subClassOf rdf:resource="&pr;proteindomain"/>
    </owl:Class>
    


    <!-- http://partsregistry.org/#standard -->

    <owl:Class rdf:about="&pr;standard"/>
    


    <!-- http://partsregistry.org/#stresskit_promoter -->

    <owl:Class rdf:about="&pr;stresskit_promoter">
        <rdfs:subClassOf rdf:resource="&pr;promoter"/>
    </owl:Class>
    


    <!-- http://partsregistry.org/#structures_function -->

    <owl:Class rdf:about="&pr;structures_function">
        <rdfs:subClassOf rdf:resource="&pr;function"/>
    </owl:Class>
    


    <!-- http://partsregistry.org/#subtilis_prokaryote_chassis -->

    <owl:Class rdf:about="&pr;subtilis_prokaryote_chassis">
        <rdfs:subClassOf rdf:resource="&pr;chassis"/>
    </owl:Class>
    


    <!-- http://partsregistry.org/#synechocystis_prokaryote_chassis -->

    <owl:Class rdf:about="&pr;synechocystis_prokaryote_chassis">
        <rdfs:subClassOf rdf:resource="&pr;chassis"/>
    </owl:Class>
    


    <!-- http://partsregistry.org/#synechocystis_prokaryote_rnap -->

    <owl:Class rdf:about="&pr;synechocystis_prokaryote_rnap">
        <rdfs:subClassOf rdf:resource="&pr;rnap"/>
    </owl:Class>
    


    <!-- http://partsregistry.org/#synthesis_plasmidbackbone -->

    <owl:Class rdf:about="&pr;synthesis_plasmidbackbone">
        <rdfs:subClassOf rdf:resource="&pr;plasmidbackbone"/>
    </owl:Class>
    


    <!-- http://partsregistry.org/#t2_t3 -->

    <owl:Class rdf:about="&pr;t2_t3">
        <rdfs:subClassOf rdf:resource="&pr;t3"/>
    </owl:Class>
    


    <!-- http://partsregistry.org/#t3 -->

    <owl:Class rdf:about="&pr;t3">
        <rdfs:subClassOf rdf:resource="&pr;t3"/>
    </owl:Class>
    


    <!-- http://partsregistry.org/#t3_primer -->

    <owl:Class rdf:about="&pr;t3_primer">
        <rdfs:subClassOf rdf:resource="&pr;primer"/>
    </owl:Class>
    


    <!-- http://partsregistry.org/#t4_bacteriophage_chassis -->

    <owl:Class rdf:about="&pr;t4_bacteriophage_chassis">
        <rdfs:subClassOf rdf:resource="&pr;chassis"/>
    </owl:Class>
    


    <!-- http://partsregistry.org/#t4_t3 -->

    <owl:Class rdf:about="&pr;t4_t3">
        <rdfs:subClassOf rdf:resource="&pr;t3"/>
    </owl:Class>
    


    <!-- http://partsregistry.org/#t7_bacteriophage_chassis -->

    <owl:Class rdf:about="&pr;t7_bacteriophage_chassis">
        <rdfs:subClassOf rdf:resource="&pr;chassis"/>
    </owl:Class>
    


    <!-- http://partsregistry.org/#t7_bacteriophage_rnap -->

    <owl:Class rdf:about="&pr;t7_bacteriophage_rnap">
        <rdfs:subClassOf rdf:resource="&pr;rnap"/>
    </owl:Class>
    


    <!-- http://partsregistry.org/#t7_expression_plasmid -->

    <owl:Class rdf:about="&pr;t7_expression_plasmid">
        <rdfs:subClassOf rdf:resource="&pr;plasmid"/>
    </owl:Class>
    


    <!-- http://partsregistry.org/#t7_primer -->

    <owl:Class rdf:about="&pr;t7_primer">
        <rdfs:subClassOf rdf:resource="&pr;primer"/>
    </owl:Class>
    


    <!-- http://partsregistry.org/#tail_proteindomain -->

    <owl:Class rdf:about="&pr;tail_proteindomain">
        <rdfs:subClassOf rdf:resource="&pr;proteindomain"/>
    </owl:Class>
    


    <!-- http://partsregistry.org/#terminator -->

    <owl:Class rdf:about="&pr;terminator">
        <rdfs:subClassOf rdf:resource="&SO;SO_0000614"/>
    </owl:Class>
    


    <!-- http://partsregistry.org/#test1 -->

    <owl:Class rdf:about="&pr;test1">
        <rdfs:subClassOf rdf:resource="&pr;test1"/>
    </owl:Class>
    


    <!-- http://partsregistry.org/#tn5_transposome_dna -->

    <owl:Class rdf:about="&pr;tn5_transposome_dna">
        <rdfs:subClassOf rdf:resource="&pr;dna"/>
    </owl:Class>
    


    <!-- http://partsregistry.org/#transcriptional_regulation_function -->

    <owl:Class rdf:about="&pr;transcriptional_regulation_function">
        <rdfs:subClassOf rdf:resource="&pr;function"/>
    </owl:Class>
    


    <!-- http://partsregistry.org/#transcriptionalregulator -->

    <owl:Class rdf:about="&pr;transcriptionalregulator">
        <rdfs:subClassOf rdf:resource="&pr;transcriptionalregulator"/>
    </owl:Class>
    


    <!-- http://partsregistry.org/#transcriptionalregulator_cds -->

    <owl:Class rdf:about="&pr;transcriptionalregulator_cds">
        <rdfs:subClassOf rdf:resource="&pr;cds"/>
    </owl:Class>
    


    <!-- http://partsregistry.org/#transmembrane_proteindomain -->

    <owl:Class rdf:about="&pr;transmembrane_proteindomain">
        <rdfs:subClassOf rdf:resource="&pr;proteindomain"/>
    </owl:Class>
    


    <!-- http://partsregistry.org/#transporter_membrane_cds -->

    <owl:Class rdf:about="&pr;transporter_membrane_cds">
        <rdfs:subClassOf rdf:resource="&pr;cds"/>
    </owl:Class>
    


    <!-- http://partsregistry.org/#transposon_dna -->

    <owl:Class rdf:about="&pr;transposon_dna">
        <rdfs:subClassOf rdf:resource="&pr;dna"/>
    </owl:Class>
    


    <!-- http://partsregistry.org/#tumorkillingbacteria_function -->

    <owl:Class rdf:about="&pr;tumorkillingbacteria_function">
        <rdfs:subClassOf rdf:resource="&pr;function"/>
    </owl:Class>
    


    <!-- http://partsregistry.org/#uncategorized_composite_classic -->

    <owl:Class rdf:about="&pr;uncategorized_composite_classic">
        <rdfs:subClassOf rdf:resource="&pr;classic"/>
    </owl:Class>
    


    <!-- http://partsregistry.org/#uncategorized_device_classic -->

    <owl:Class rdf:about="&pr;uncategorized_device_classic">
        <rdfs:subClassOf rdf:resource="&pr;classic"/>
    </owl:Class>
    


    <!-- http://partsregistry.org/#uncategorized_generator_classic -->

    <owl:Class rdf:about="&pr;uncategorized_generator_classic">
        <rdfs:subClassOf rdf:resource="&pr;classic"/>
    </owl:Class>
    


    <!-- http://partsregistry.org/#uncategorized_intermediate_classic -->

    <owl:Class rdf:about="&pr;uncategorized_intermediate_classic">
        <rdfs:subClassOf rdf:resource="&pr;classic"/>
    </owl:Class>
    


    <!-- http://partsregistry.org/#uncategorized_inverter_classic -->

    <owl:Class rdf:about="&pr;uncategorized_inverter_classic">
        <rdfs:subClassOf rdf:resource="&pr;classic"/>
    </owl:Class>
    


    <!-- http://partsregistry.org/#uncategorized_measurement_classic -->

    <owl:Class rdf:about="&pr;uncategorized_measurement_classic">
        <rdfs:subClassOf rdf:resource="&pr;classic"/>
    </owl:Class>
    


    <!-- http://partsregistry.org/#uncategorized_other_classic -->

    <owl:Class rdf:about="&pr;uncategorized_other_classic">
        <rdfs:subClassOf rdf:resource="&pr;classic"/>
    </owl:Class>
    


    <!-- http://partsregistry.org/#uncategorized_plasmid_classic -->

    <owl:Class rdf:about="&pr;uncategorized_plasmid_classic">
        <rdfs:subClassOf rdf:resource="&pr;classic"/>
    </owl:Class>
    


    <!-- http://partsregistry.org/#uncategorized_project_classic -->

    <owl:Class rdf:about="&pr;uncategorized_project_classic">
        <rdfs:subClassOf rdf:resource="&pr;classic"/>
    </owl:Class>
    


    <!-- http://partsregistry.org/#uncategorized_rbs_classic -->

    <owl:Class rdf:about="&pr;uncategorized_rbs_classic">
        <rdfs:subClassOf rdf:resource="&pr;classic"/>
    </owl:Class>
    


    <!-- http://partsregistry.org/#uncategorized_regulatory_classic -->

    <owl:Class rdf:about="&pr;uncategorized_regulatory_classic">
        <rdfs:subClassOf rdf:resource="&pr;classic"/>
    </owl:Class>
    


    <!-- http://partsregistry.org/#uncategorized_rna_classic -->

    <owl:Class rdf:about="&pr;uncategorized_rna_classic">
        <rdfs:subClassOf rdf:resource="&pr;classic"/>
    </owl:Class>
    


    <!-- http://partsregistry.org/#uncategorized_temporary_classic -->

    <owl:Class rdf:about="&pr;uncategorized_temporary_classic">
        <rdfs:subClassOf rdf:resource="&pr;classic"/>
    </owl:Class>
    


    <!-- http://partsregistry.org/#unknown_regulation -->

    <owl:Class rdf:about="&pr;unknown_regulation">
        <rdfs:subClassOf rdf:resource="&pr;regulation"/>
    </owl:Class>
    


    <!-- http://partsregistry.org/#ustc_logic_promoter -->

    <owl:Class rdf:about="&pr;ustc_logic_promoter">
        <rdfs:subClassOf rdf:resource="&pr;promoter"/>
    </owl:Class>
    


    <!-- http://partsregistry.org/#vharveyi_prokaryote_chassis -->

    <owl:Class rdf:about="&pr;vharveyi_prokaryote_chassis">
        <rdfs:subClassOf rdf:resource="&pr;chassis"/>
    </owl:Class>
    


    <!-- http://partsregistry.org/#xer_recombination_function -->

    <owl:Class rdf:about="&pr;xer_recombination_function">
        <rdfs:subClassOf rdf:resource="&pr;function"/>
    </owl:Class>
    


    <!-- http://partsregistry.org/#yeast_eukaryote_chassis -->

    <owl:Class rdf:about="&pr;yeast_eukaryote_chassis">
        <rdfs:subClassOf rdf:resource="&pr;chassis"/>
    </owl:Class>
    


    <!-- http://partsregistry.org/#yeast_eukaryote_ribosome -->

    <owl:Class rdf:about="&pr;yeast_eukaryote_ribosome">
        <rdfs:subClassOf rdf:resource="&pr;ribosome"/>
    </owl:Class>
    


    <!-- http://partsregistry.org/#yeast_eukaryote_rnap -->

    <owl:Class rdf:about="&pr;yeast_eukaryote_rnap">
        <rdfs:subClassOf rdf:resource="&pr;rnap"/>
    </owl:Class>
    


    <!-- http://partsregistry.org/#yfp_reporter_primer -->

    <owl:Class rdf:about="&pr;yfp_reporter_primer">
        <rdfs:subClassOf rdf:resource="&pr;primer"/>
    </owl:Class>
    


    <!-- http://purl.org/obo/owl/SO#SO_0000001 -->

    <owl:Class rdf:about="&SO;SO_0000001">
        <rdfs:label xml:lang="en">region</rdfs:label>
        <rdfs:subClassOf rdf:resource="&SO;SO_0000110"/>
        <obo:IAO_0000412 rdf:resource="http://purl.org/obo/owl/SO"/>
        <oboInOwl:hasDefinition>
            <rdf:Description/>
        </oboInOwl:hasDefinition>
    </owl:Class>
    


    <!-- http://purl.org/obo/owl/SO#SO_0000057 -->

    <owl:Class rdf:about="&SO;SO_0000057">
        <rdfs:label xml:lang="en">operator</rdfs:label>
        <rdfs:subClassOf rdf:resource="&SO;SO_0000752"/>
        <obo:IAO_0000412 rdf:resource="http://purl.org/obo/owl/SO"/>
        <oboInOwl:hasDefinition>
            <rdf:Description/>
        </oboInOwl:hasDefinition>
    </owl:Class>
    


    <!-- http://purl.org/obo/owl/SO#SO_0000110 -->

    <owl:Class rdf:about="&SO;SO_0000110">
        <rdfs:label xml:lang="en">sequence_feature</rdfs:label>
        <owl:equivalentClass rdf:resource="http://sbols.org/sbol.owl#SequenceFeature"/>
        <obo:IAO_0000412 rdf:resource="http://purl.org/obo/owl/SO"/>
        <oboInOwl:hasDefinition>
            <rdf:Description/>
        </oboInOwl:hasDefinition>
    </owl:Class>
    


    <!-- http://purl.org/obo/owl/SO#SO_0000167 -->

    <owl:Class rdf:about="&SO;SO_0000167">
        <rdfs:label xml:lang="en">promoter</rdfs:label>
        <rdfs:subClassOf rdf:resource="&SO;SO_0005836"/>
        <obo:IAO_0000412 rdf:resource="http://purl.org/obo/owl/SO"/>
        <oboInOwl:hasDefinition>
            <rdf:Description/>
        </oboInOwl:hasDefinition>
    </owl:Class>
    


    <!-- http://purl.org/obo/owl/SO#SO_0000235 -->

    <owl:Class rdf:about="&SO;SO_0000235">
        <rdfs:label xml:lang="en">TF_binding_site</rdfs:label>
        <rdfs:subClassOf rdf:resource="&SO;SO_0000409"/>
        <rdfs:subClassOf rdf:resource="&SO;SO_0005836"/>
        <obo:IAO_0000412 rdf:resource="http://purl.org/obo/owl/SO"/>
        <oboInOwl:hasDefinition>
            <rdf:Description/>
        </oboInOwl:hasDefinition>
    </owl:Class>
    


    <!-- http://purl.org/obo/owl/SO#SO_0000296 -->

    <owl:Class rdf:about="&SO;SO_0000296">
        <rdfs:label xml:lang="en">origin_of_replication</rdfs:label>
        <rdfs:subClassOf rdf:resource="&SO;SO_0001411"/>
        <obo:IAO_0000412 rdf:resource="http://purl.org/obo/owl/SO"/>
        <oboInOwl:hasDefinition>
            <rdf:Description/>
        </oboInOwl:hasDefinition>
    </owl:Class>
    


    <!-- http://purl.org/obo/owl/SO#SO_0000313 -->

    <owl:Class rdf:about="&SO;SO_0000313">
        <rdfs:label xml:lang="en">stem_loop</rdfs:label>
        <rdfs:subClassOf rdf:resource="&SO;SO_0001411"/>
        <obo:IAO_0000412 rdf:resource="http://purl.org/obo/owl/SO"/>
        <oboInOwl:hasDefinition>
            <rdf:Description/>
        </oboInOwl:hasDefinition>
    </owl:Class>
    


    <!-- http://purl.org/obo/owl/SO#SO_0000316 -->

    <owl:Class rdf:about="&SO;SO_0000316">
        <rdfs:label xml:lang="en">CDS</rdfs:label>
        <rdfs:subClassOf rdf:resource="&SO;SO_0000836"/>
        <obo:IAO_0000412 rdf:resource="http://purl.org/obo/owl/SO"/>
        <oboInOwl:hasDefinition>
            <rdf:Description/>
        </oboInOwl:hasDefinition>
    </owl:Class>
    


    <!-- http://purl.org/obo/owl/SO#SO_0000318 -->

    <owl:Class rdf:about="&SO;SO_0000318">
        <rdfs:label xml:lang="en">start_codon</rdfs:label>
        <rdfs:subClassOf rdf:resource="&SO;SO_0000360"/>
        <obo:IAO_0000412 rdf:resource="http://purl.org/obo/owl/SO"/>
        <oboInOwl:hasDefinition>
            <rdf:Description/>
        </oboInOwl:hasDefinition>
    </owl:Class>
    


    <!-- http://purl.org/obo/owl/SO#SO_0000319 -->

    <owl:Class rdf:about="&SO;SO_0000319">
        <rdfs:label xml:lang="en">stop_codon</rdfs:label>
        <rdfs:subClassOf rdf:resource="&SO;SO_0000360"/>
        <obo:IAO_0000412 rdf:resource="http://purl.org/obo/owl/SO"/>
        <oboInOwl:hasDefinition>
            <rdf:Description/>
        </oboInOwl:hasDefinition>
    </owl:Class>
    


    <!-- http://purl.org/obo/owl/SO#SO_0000324 -->

    <owl:Class rdf:about="&SO;SO_0000324">
        <rdfs:label xml:lang="en">tag</rdfs:label>
        <rdfs:subClassOf rdf:resource="&SO;SO_0000001"/>
        <obo:IAO_0000412 rdf:resource="http://purl.org/obo/owl/SO"/>
        <oboInOwl:hasDefinition>
            <rdf:Description/>
        </oboInOwl:hasDefinition>
    </owl:Class>
    


    <!-- http://purl.org/obo/owl/SO#SO_0000330 -->

    <owl:Class rdf:about="&SO;SO_0000330">
        <rdfs:label xml:lang="en">conserved_region</rdfs:label>
        <rdfs:subClassOf rdf:resource="&SO;SO_0000001"/>
        <obo:IAO_0000412 rdf:resource="http://purl.org/obo/owl/SO"/>
        <oboInOwl:hasDefinition>
            <rdf:Description/>
        </oboInOwl:hasDefinition>
    </owl:Class>
    


    <!-- http://purl.org/obo/owl/SO#SO_0000360 -->

    <owl:Class rdf:about="&SO;SO_0000360">
        <rdfs:label xml:lang="en">codon</rdfs:label>
        <rdfs:subClassOf rdf:resource="&SO;SO_0000836"/>
        <obo:IAO_0000412 rdf:resource="http://purl.org/obo/owl/SO"/>
        <oboInOwl:hasDefinition>
            <rdf:Description/>
        </oboInOwl:hasDefinition>
    </owl:Class>
    


    <!-- http://purl.org/obo/owl/SO#SO_0000409 -->

    <owl:Class rdf:about="&SO;SO_0000409">
        <rdfs:label xml:lang="en">binding_site</rdfs:label>
        <rdfs:subClassOf rdf:resource="&SO;SO_0001411"/>
        <obo:IAO_0000412 rdf:resource="http://purl.org/obo/owl/SO"/>
        <oboInOwl:hasDefinition>
            <rdf:Description/>
        </oboInOwl:hasDefinition>
    </owl:Class>
    


    <!-- http://purl.org/obo/owl/SO#SO_0000552 -->

    <owl:Class rdf:about="&SO;SO_0000552">
        <rdfs:label xml:lang="en">Shine_Dalgarno_sequence</rdfs:label>
        <rdfs:subClassOf rdf:resource="&SO;SO_0000836"/>
        <obo:IAO_0000412 rdf:resource="http://purl.org/obo/owl/SO"/>
        <oboInOwl:hasDefinition>
            <rdf:Description/>
        </oboInOwl:hasDefinition>
    </owl:Class>
    


    <!-- http://purl.org/obo/owl/SO#SO_0000610 -->

    <owl:Class rdf:about="&SO;SO_0000610">
        <rdfs:label xml:lang="en">polyA_sequence</rdfs:label>
        <rdfs:subClassOf rdf:resource="&SO;SO_0001411"/>
        <obo:IAO_0000412 rdf:resource="http://purl.org/obo/owl/SO"/>
        <oboInOwl:hasDefinition>
            <rdf:Description/>
        </oboInOwl:hasDefinition>
    </owl:Class>
    


    <!-- http://purl.org/obo/owl/SO#SO_0000614 -->

    <owl:Class rdf:about="&SO;SO_0000614">
        <rdfs:label xml:lang="en">bacterial_terminator</rdfs:label>
        <rdfs:subClassOf rdf:resource="&SO;SO_0000752"/>
        <rdfs:subClassOf rdf:resource="&SO;SO_0005836"/>
        <obo:IAO_0000412 rdf:resource="http://purl.org/obo/owl/SO"/>
        <oboInOwl:hasDefinition>
            <rdf:Description/>
        </oboInOwl:hasDefinition>
    </owl:Class>
    


    <!-- http://purl.org/obo/owl/SO#SO_0000752 -->

    <owl:Class rdf:about="&SO;SO_0000752">
        <rdfs:label xml:lang="en">gene_group_regulatory_region</rdfs:label>
        <rdfs:subClassOf rdf:resource="&SO;SO_0005836"/>
        <obo:IAO_0000412 rdf:resource="http://purl.org/obo/owl/SO"/>
    </owl:Class>
    


    <!-- http://purl.org/obo/owl/SO#SO_0000836 -->

    <owl:Class rdf:about="&SO;SO_0000836">
        <rdfs:label xml:lang="en">mRNA_region</rdfs:label>
        <rdfs:subClassOf rdf:resource="&SO;SO_0001411"/>
        <obo:IAO_0000412 rdf:resource="http://purl.org/obo/owl/SO"/>
        <oboInOwl:hasDefinition>
            <rdf:Description/>
        </oboInOwl:hasDefinition>
    </owl:Class>
    


    <!-- http://purl.org/obo/owl/SO#SO_0001017 -->

    <owl:Class rdf:about="&SO;SO_0001017">
        <rdfs:label xml:lang="en">silent_mutation</rdfs:label>
        <rdfs:subClassOf rdf:resource="&SO;SO_0001060"/>
        <obo:IAO_0000412 rdf:resource="http://purl.org/obo/owl/SO"/>
        <oboInOwl:hasDefinition>
            <rdf:Description/>
        </oboInOwl:hasDefinition>
    </owl:Class>
    


    <!-- http://purl.org/obo/owl/SO#SO_0001059 -->

    <owl:Class rdf:about="&SO;SO_0001059">
        <rdfs:label xml:lang="en">sequence_alteration</rdfs:label>
        <rdfs:subClassOf rdf:resource="&SO;SO_0000110"/>
        <obo:IAO_0000412 rdf:resource="http://purl.org/obo/owl/SO"/>
        <oboInOwl:hasDefinition>
            <rdf:Description/>
        </oboInOwl:hasDefinition>
    </owl:Class>
    


    <!-- http://purl.org/obo/owl/SO#SO_0001060 -->

    <owl:Class rdf:about="&SO;SO_0001060">
        <rdfs:label xml:lang="en">sequence_variant</rdfs:label>
        <obo:IAO_0000412 rdf:resource="http://purl.org/obo/owl/SO"/>
        <oboInOwl:hasDefinition>
            <rdf:Description/>
        </oboInOwl:hasDefinition>
    </owl:Class>
    


    <!-- http://purl.org/obo/owl/SO#SO_0001411 -->

    <owl:Class rdf:about="&SO;SO_0001411">
        <rdfs:label xml:lang="en">biological_region</rdfs:label>
        <rdfs:subClassOf rdf:resource="&SO;SO_0000001"/>
        <obo:IAO_0000412 rdf:resource="http://purl.org/obo/owl/SO"/>
        <oboInOwl:hasDefinition>
            <rdf:Description/>
        </oboInOwl:hasDefinition>
    </owl:Class>
    


    <!-- http://purl.org/obo/owl/SO#SO_0005836 -->

    <owl:Class rdf:about="&SO;SO_0005836">
        <rdfs:label xml:lang="en">regulatory_region</rdfs:label>
        <rdfs:subClassOf rdf:resource="&SO;SO_0001411"/>
        <obo:IAO_0000412 rdf:resource="http://purl.org/obo/owl/SO"/>
        <oboInOwl:hasDefinition>
            <rdf:Description/>
        </oboInOwl:hasDefinition>
    </owl:Class>
    


    <!-- http://purl.org/obo/owl/SO#SO_0005850 -->

    <owl:Class rdf:about="&SO;SO_0005850">
        <rdfs:label xml:lang="en">primer_binding_site</rdfs:label>
        <rdfs:subClassOf rdf:resource="&SO;SO_0000409"/>
        <obo:IAO_0000412 rdf:resource="http://purl.org/obo/owl/SO"/>
        <oboInOwl:hasDefinition>
            <rdf:Description/>
        </oboInOwl:hasDefinition>
    </owl:Class>
    


    <!-- http://sbols.org/sbol.owl#AssemblyFormat -->

    <owl:Class rdf:about="http://sbols.org/sbol.owl#AssemblyFormat"/>
    


    <!-- http://sbols.org/sbol.owl#Cell -->

    <owl:Class rdf:about="http://sbols.org/sbol.owl#Cell"/>
    


    <!-- http://sbols.org/sbol.owl#DNASample -->

    <owl:Class rdf:about="http://sbols.org/sbol.owl#DNASample"/>
    


    <!-- http://sbols.org/sbol.owl#Device -->

    <owl:Class rdf:about="http://sbols.org/sbol.owl#Device">
        <rdfs:subClassOf rdf:resource="http://sbols.org/sbol.owl#Part"/>
    </owl:Class>
    


    <!-- http://sbols.org/sbol.owl#Part -->

    <owl:Class rdf:about="http://sbols.org/sbol.owl#Part"/>
    


    <!-- http://sbols.org/sbol.owl#PhysicalDNA -->

    <owl:Class rdf:about="http://sbols.org/sbol.owl#PhysicalDNA"/>
    


    <!-- http://sbols.org/sbol.owl#Plasmid -->

    <owl:Class rdf:about="http://sbols.org/sbol.owl#Plasmid">
        <rdfs:label>Plasmid</rdfs:label>
        <rdfs:subClassOf rdf:resource="http://sbols.org/sbol.owl#PhysicalDNA"/>
    </owl:Class>
    


    <!-- http://sbols.org/sbol.owl#SequenceAnnotation -->

    <owl:Class rdf:about="http://sbols.org/sbol.owl#SequenceAnnotation"/>
    


    <!-- http://sbols.org/sbol.owl#SequenceFeature -->

    <owl:Class rdf:about="http://sbols.org/sbol.owl#SequenceFeature"/>
    


    <!-- http://sbols.org/sbol.owl#Vector -->

    <owl:Class rdf:about="http://sbols.org/sbol.owl#Vector">
        <rdfs:subClassOf rdf:resource="http://sbols.org/sbol.owl#Part"/>
    </owl:Class>
    


    <!-- http://www.geneontology.org/formats/oboInOwl#Definition -->

    <owl:Class rdf:about="&oboInOwl;Definition">
        <obo:IAO_0000412 rdf:resource="http://purl.org/obo/owl/SO"/>
    </owl:Class>
    


    <!-- http://www.w3.org/2002/07/owl#Thing -->

    <owl:Class rdf:about="&owl;Thing"/>
    <oboInOwl:Definition/>
    <oboInOwl:Definition/>
    <oboInOwl:Definition/>
    <oboInOwl:Definition/>
    <oboInOwl:Definition/>
    <oboInOwl:Definition/>
    <oboInOwl:Definition/>
    <oboInOwl:Definition/>
    <oboInOwl:Definition/>
    <oboInOwl:Definition/>
    <oboInOwl:Definition/>
    <oboInOwl:Definition/>
    <oboInOwl:Definition/>
    <oboInOwl:Definition/>
    <oboInOwl:Definition/>
    <oboInOwl:Definition/>
    <oboInOwl:Definition/>
    <oboInOwl:Definition/>
    <oboInOwl:Definition/>
    <oboInOwl:Definition/>
    <oboInOwl:Definition/>
    <oboInOwl:Definition/>
    <oboInOwl:Definition/>
    <oboInOwl:Definition/>
    <oboInOwl:Definition/>
    <oboInOwl:Definition/>
    <oboInOwl:Definition/>
    <oboInOwl:Definition/>
    <oboInOwl:Definition/>
    <oboInOwl:Definition/>
    <oboInOwl:Definition/>
    <oboInOwl:Definition/>
    <oboInOwl:Definition/>
    <oboInOwl:Definition/>
    <oboInOwl:Definition/>
    <oboInOwl:Definition/>
    <oboInOwl:Definition/>
    <oboInOwl:Definition/>
    <oboInOwl:Definition/>
    


    <!-- 
    ///////////////////////////////////////////////////////////////////////////////////////
    //
    // Annotations
    //
    ///////////////////////////////////////////////////////////////////////////////////////
     -->

    <rdf:Description rdf:about="&ontofox;genid12">
        <rdfs:label xml:lang="en">A region of a molecule that binds to a protein.</rdfs:label>
    </rdf:Description>
    <rdf:Description rdf:about="&ontofox;genid38">
        <rdfs:label xml:lang="en">A region of a molecule that binds a TF complex [GO:0005667].</rdfs:label>
    </rdf:Description>
    <rdf:Description rdf:about="&ontofox;genid39">
        <rdfs:label xml:lang="en">A region which is the result of some arbitrary experimental procedure. The procedure may be carried out with biological material or inside a computer.</rdfs:label>
    </rdf:Description>
    <rdf:Description rdf:about="&ontofox;genid13">
        <rdfs:label xml:lang="en">A regulatory_region composed of the TSS(s) and binding sites for TF_complexes of the basal transcription machinery.</rdfs:label>
    </rdf:Description>
    <rdf:Description rdf:about="&ontofox;genid14">
        <rdfs:label xml:lang="en">A region of a transcript.</rdfs:label>
    </rdf:Description>
    <rdf:Description rdf:about="&ontofox;genid15">
        <rdfs:label xml:lang="en">The origin of replication; starting site for duplication of a nucleic acid molecule to give two identical copies.</rdfs:label>
    </rdf:Description>
    <rdf:Description rdf:about="&ontofox;genid16">
        <rdfs:label xml:lang="en">A sequence used in experiment.</rdfs:label>
    </rdf:Description>
    <rdf:Description rdf:about="&ontofox;genid34">
        <rdfs:label xml:lang="en">A region on the surface of a molecule that may interact with another molecule. When applied to polypeptides: Amino acids involved in binding or interactions. It can also apply to an amino acid bond which is represented by the positions of the two flanking amino acids.</rdfs:label>
    </rdf:Description>
    <rdf:Description rdf:about="&ontofox;genid17">
        <rdfs:label xml:lang="en">A regulatory element of an operon to which activators or repressors bind thereby effecting translation of genes in that operon.</rdfs:label>
    </rdf:Description>
    <rdf:Description rdf:about="&ontofox;genid35">
        <rdfs:label xml:lang="en">In mRNA, a set of three nucleotides that indicates the end of information for protein synthesis.</rdfs:label>
    </rdf:Description>
    <rdf:Description rdf:about="&ontofox;genid36">
        <rdfs:label xml:lang="en">A region which is intended for use in an experiment.</rdfs:label>
    </rdf:Description>
    <rdf:Description rdf:about="&ontofox;genid18">
        <rdfs:label xml:lang="en">A nucleotide sequence that may be used to identify a larger sequence.</rdfs:label>
    </rdf:Description>
    <rdf:Description rdf:about="&ontofox;genid19">
        <rdfs:label xml:lang="en">Region of sequence similarity by descent from a common ancestor.</rdfs:label>
    </rdf:Description>
    <rdf:Description rdf:about="&ontofox;genid37">
        <rdfs:label xml:lang="en">A sequence variant that does not affect protein function. Silent mutations may occur in genic ( CDS, UTR, intron etc) and intergenic regions. Silent mutations may have affects on processes such as splicing and regulation.</rdfs:label>
    </rdf:Description>
    <rdf:Description rdf:about="&ontofox;genid1">
        <rdfs:label xml:lang="en">A sequence_feature with an extent greater than zero. A nucleotide region is composed of bases and a polypeptide region is composed of amino acids.</rdfs:label>
    </rdf:Description>
    <rdf:Description rdf:about="&ontofox;genid2">
        <rdfs:label xml:lang="en">A double-helical region of nucleic acid formed by base-pairing between adjacent (inverted) complementary sequences.</rdfs:label>
    </rdf:Description>
    <rdf:Description rdf:about="&ontofox;genid20">
        <rdfs:label xml:lang="en">A region of a gene.</rdfs:label>
    </rdf:Description>
    <rdf:Description rdf:about="&ontofox;genid3">
        <rdfs:label xml:lang="en">A region defined by its disposition to be involved in a biological process.</rdfs:label>
    </rdf:Description>
    <rdf:Description rdf:about="&ontofox;genid4">
        <rdfs:label xml:lang="en">A region in the 5&#39; UTR that pairs with the 16S rRNA during formation of the preinitiation complex.</rdfs:label>
    </rdf:Description>
    <rdf:Description rdf:about="&ontofox;genid22">
        <rdfs:label xml:lang="en">The sequence of DNA located either at the end of the transcript that causes RNA polymerase to terminate transcription.</rdfs:label>
    </rdf:Description>
    <rdf:Description rdf:about="&ontofox;genid5">
        <rdfs:label xml:lang="en">A terminator signal for bacterial transcription.</rdfs:label>
    </rdf:Description>
    <rdf:Description rdf:about="&ontofox;genid6">
        <rdfs:label xml:lang="en">Non-covalent primer binding site for initiation of replication, transcription, or reverse transcription.</rdfs:label>
    </rdf:Description>
    <rdf:Description rdf:about="&ontofox;genid21">
        <rdfs:label xml:lang="en">A region of an mRNA.</rdfs:label>
    </rdf:Description>
    <rdf:Description rdf:about="&ontofox;genid25">
        <rdfs:label xml:lang="en">A contiguous sequence which begins with, and includes, a start codon and ends with, and includes, a stop codon.</rdfs:label>
    </rdf:Description>
    <rdf:Description rdf:about="&ontofox;genid9">
        <rdfs:label xml:lang="en">Region in mRNA where ribosome assembles.</rdfs:label>
    </rdf:Description>
    <rdf:Description rdf:about="&ontofox;genid26">
        <rdfs:label xml:lang="en">A DNA sequence that controls the expression of a gene.</rdfs:label>
    </rdf:Description>
    <rdf:Description rdf:about="&ontofox;genid23">
        <rdfs:label xml:lang="en">A folded sequence.</rdfs:label>
    </rdf:Description>
    <rdf:Description rdf:about="&ontofox;genid8">
        <rdfs:label xml:lang="en">A sequence_variant is a non exact copy of a sequence_feature or genome exhibiting one or more sequence_alteration.</rdfs:label>
    </rdf:Description>
    <rdf:Description rdf:about="&ontofox;genid24">
        <rdfs:label xml:lang="en">An extent of biological sequence.</rdfs:label>
    </rdf:Description>
    <rdf:Description rdf:about="&ontofox;genid7">
        <rdfs:label xml:lang="en">Sequence of about 100 nucleotides of A added to the 3&#39; end of most eukaryotic mRNAs.</rdfs:label>
    </rdf:Description>
    <rdf:Description rdf:about="&ontofox;genid29">
        <rdfs:label xml:lang="en">A set of (usually) three nucleotide bases in a DNA or RNA sequence, which together code for a unique amino acid or the termination of translation and are contained within the CDS.</rdfs:label>
    </rdf:Description>
    <rdf:Description rdf:about="&ontofox;genid27">
        <rdfs:label xml:lang="en">A short oligonucleotide sequence, of length on the order of 10&#39;s of bases; either single or double stranded.</rdfs:label>
    </rdf:Description>
    <rdf:Description rdf:about="&ontofox;genid28">
        <rdfs:label xml:lang="en">First codon to be translated by a ribosome.</rdfs:label>
    </rdf:Description>
    <rdf:Description rdf:about="&ontofox;genid10">
        <rdfs:label xml:lang="en">A sequence variant that changes one or more sequence features.</rdfs:label>
    </rdf:Description>
    <rdf:Description rdf:about="&ontofox;genid11">
        <rdfs:label xml:lang="en">A region of a CDS.</rdfs:label>
    </rdf:Description>
    <rdf:Description rdf:about="&ontofox;genid33">
        <rdfs:label xml:lang="en">A sequence_alteration is a sequence_feature whose extent is the deviation from another sequence.</rdfs:label>
    </rdf:Description>
    <rdf:Description rdf:about="&ontofox;genid32">
        <rdfs:label xml:lang="en">A folded RNA sequence.</rdfs:label>
    </rdf:Description>
    <rdf:Description rdf:about="&ontofox;genid31">
        <rdfs:label xml:lang="en">A region of a mature transcript.</rdfs:label>
    </rdf:Description>
    <rdf:Description rdf:about="&ontofox;genid30">
        <rdfs:label xml:lang="en">A regulatory_region that modulates the transcription of a gene or genes.</rdfs:label>
    </rdf:Description>
</rdf:RDF>


<!-- Generated by the OWL API (version 3.1.0.20069) http://owlapi.sourceforge.net -->
